# Supplementary material for: HSV-1 Infection Induces a Downstream Shift of Promoter-Proximal Pausing for Host Genes
Source: J Virol. 2023 Apr 24;97(5):e00381-23. doi: 10.1128/jvi.00381-23 (PMC10231138; doi:10.1128/jvi.00381-23)
Supplement: Supplemental file 1 — Data Set S1. Download jvi.00381-23-s0001.xlsx, XLSX file, 0.3 MB [file jvi.00381-23-s0001.xlsx]

## Sheet: Sup. Table 1
Data Set S1: Pausing indices in mock and HSV-1 WT-F infection (NA: promoter or gene body RPKM = 0) and clusters obtained from the clustering of mock and WT-F PRO-seq sense profiles
Ensembl Gene ID	Gene Symbol	PI (mock infection)	PI (WT-F 3 h p.i. infection)	Cluster
ENSG00000000003	TSPAN6	1.3	0.18	22
ENSG00000000419	DPM1	13	1.8	1
ENSG00000000457	SCYL3	4.1	4.2	4
ENSG00000000971	CFH	26	2	24
ENSG00000001036	FUCA2	6.9	1.4	28
ENSG00000001084	GCLC	8.6	1.9	26
ENSG00000001461	NIPAL3	3.1	0.76	30
ENSG00000001497	LAS1L	8.5	4.6	6
ENSG00000001629	ANKIB1	1.7	1.4	44
ENSG00000002016	RAD52	3.5	3	16
ENSG00000002330	BAD	7.4	3.6	36
ENSG00000002549	LAP3	21	4.2	26
ENSG00000002919	SNX11	11	2.8	32
ENSG00000003056	M6PR	3.7	1.3	7
ENSG00000003096	KLHL13	2.9	3.6	48
ENSG00000003436	TFPI	1.7	2.5	24
ENSG00000003509	NDUFAF7	9.5	4	3
ENSG00000003756	RBM5	6.9	2	10
ENSG00000004455	AK2	33	11	25
ENSG00000004478	FKBP4	6.6	2.5	18
ENSG00000004487	KDM1A	8.7	2.9	32
ENSG00000004534	RBM6	4.6	0.91	16
ENSG00000004700	RECQL	2.9	6.3	44
ENSG00000004766	CCDC132	6.5	9.1	46
ENSG00000004776	HSPB6	2.6	1.1	37
ENSG00000004799	PDK4	9.9	6.1	46
ENSG00000004864	SLC25A13	1.6	0.85	15
ENSG00000004866	ST7	4.3	1.9	15
ENSG00000004897	CDC27	2.9	1.8	17
ENSG00000004975	DVL2	3.7	1.6	48
ENSG00000005022	SLC25A5	9.4	3.1	4
ENSG00000005073	HOXA11	5.1	2.6	10
ENSG00000005075	POLR2J	7.2	3.8	4
ENSG00000005100	DHX33	8.7	1.8	5
ENSG00000005175	RPAP3	15	7.7	1
ENSG00000005189	AC004381.6	4.3	1.8	16
ENSG00000005238	FAM214B	9.9	3.7	27
ENSG00000005302	MSL3	9.3	5.9	10
ENSG00000005436	GCFC2	15	4.5	27
ENSG00000005448	WDR54	14	8.5	26
ENSG00000005469	CROT	11	9.8	6
ENSG00000005483	KMT2E	2	1.6	38
ENSG00000005486	RHBDD2	4.5	2.8	11
ENSG00000005700	IBTK	9.3	4.8	11
ENSG00000005801	ZNF195	7.1	2.6	3
ENSG00000005812	FBXL3	8.8	3.7	3
ENSG00000005893	LAMP2	16	6.8	6
ENSG00000005955	NA	11	5	3
ENSG00000006007	GDE1	13	5.9	6
ENSG00000006015	C19orf60	3.9	0.76	32
ENSG00000006062	MAP3K14	3.3	2.7	46
ENSG00000006114	NA	1.1	2.1	40
ENSG00000006118	TMEM132A	NA	0	26
ENSG00000006125	AP2B1	7.4	3.2	8
ENSG00000006451	RALA	9.9	1.6	3
ENSG00000006459	KDM7A	5.3	3.2	15
ENSG00000006576	PHTF2	16	4.8	3
ENSG00000006611	USH1C	0	0	24
ENSG00000006625	GGCT	9.2	6.1	6
ENSG00000006634	DBF4	14	6.4	8
ENSG00000006638	TBXA2R	4.3	3	7
ENSG00000006652	IFRD1	4.4	1.6	30
ENSG00000006695	COX10	2.6	1.9	16
ENSG00000006712	PAF1	6.1	2.5	48
ENSG00000006715	VPS41	4	3.5	4
ENSG00000006744	ELAC2	4	3.4	44
ENSG00000006757	PNPLA4	9	2.9	1
ENSG00000007341	ST7L	3.1	0.59	30
ENSG00000007392	LUC7L	4.6	2.9	44
ENSG00000007516	BAIAP3	10	0.61	25
ENSG00000007944	MYLIP	6.8	1.3	18
ENSG00000008018	PSMB1	3.5	2.3	50
ENSG00000008083	JARID2	0.71	0.37	38
ENSG00000008086	CDKL5	14	5.5	26
ENSG00000008282	SYPL1	4.4	3.4	44
ENSG00000008311	AASS	11	4	1
ENSG00000008324	SS18L2	14	5.9	25
ENSG00000008382	MPND	0	0.088	45
ENSG00000008405	CRY1	14	2.3	25
ENSG00000008513	ST3GAL1	1.3	0.8	42
ENSG00000008853	RHOBTB2	3.3	0.85	17
ENSG00000008869	HEATR5B	11	6.1	25
ENSG00000008952	SEC62	0.85	1.5	49
ENSG00000009307	CSDE1	7	2.4	25
ENSG00000009780	FAM76A	4.3	0.99	4
ENSG00000009830	POMT2	6.7	1.1	38
ENSG00000009844	VTA1	11	6.7	2
ENSG00000009954	BAZ1B	0.57	0.32	40
ENSG00000010072	SPRTN	11	5.1	46
ENSG00000010165	METTL13	4.1	3	10
ENSG00000010219	DYRK4	3.7	1.8	46
ENSG00000010244	ZNF207	4.7	1.1	16
ENSG00000010256	UQCRC1	9.7	2.9	26
ENSG00000010270	STARD3NL	5.5	2.8	6
ENSG00000010278	CD9	8	4.7	13
ENSG00000010318	PHF7	15	3.5	3
ENSG00000010404	IDS	19	3.3	19
ENSG00000010539	ZNF200	5.4	1.5	16
ENSG00000010704	HFE	2.9	1.2	30
ENSG00000011007	TCEB3	16	3	25
ENSG00000011009	LYPLA2	7.7	0.89	36
ENSG00000011021	CLCN6	4.5	2.1	5
ENSG00000011052	NME2	5.8	1.8	4
ENSG00000011114	BTBD7	13	2.8	32
ENSG00000011143	MKS1	19	5.3	4
ENSG00000011198	ABHD5	49	16	8
ENSG00000011243	AKAP8L	8.3	3	34
ENSG00000011275	RNF216	34	5.6	26
ENSG00000011295	TTC19	24	3.5	26
ENSG00000011304	PTBP1	8.4	0.5	32
ENSG00000011347	SYT7	0	0	39
ENSG00000011405	PIK3C2A	29	7.7	25
ENSG00000011426	ANLN	7.5	2.3	4
ENSG00000011465	DCN	NA	NA	26
ENSG00000011523	CEP68	32	5.5	26
ENSG00000011638	TMEM159	5.3	2.3	9
ENSG00000012048	BRCA1	5.6	1.4	22
ENSG00000012061	ERCC1	2.8	3.1	45
ENSG00000012174	MBTPS2	4.9	4.1	13
ENSG00000012211	PRICKLE3	5.3	4.3	33
ENSG00000012232	EXTL3	17	7.3	25
ENSG00000012660	ELOVL5	6.4	2.2	4
ENSG00000012963	UBR7	10	4.6	4
ENSG00000012983	MAP4K5	2.9	4.2	46
ENSG00000013275	PSMC4	5.8	3.1	25
ENSG00000013288	MAN2B2	9	5.1	6
ENSG00000013392	RWDD2A	12	2.5	25
ENSG00000013441	CLK1	6.5	1.6	11
ENSG00000013503	POLR3B	14	5.7	46
ENSG00000013523	ANGEL1	7.1	3	26
ENSG00000013588	GPRC5A	6.1	3	1
ENSG00000014123	UFL1	9.5	5	48
ENSG00000014138	POLA2	11	2.4	11
ENSG00000014164	ZC3H3	7.8	2	32
ENSG00000014216	CAPN1	3.3	1.4	15
ENSG00000014641	MDH1	3.6	1.8	9
ENSG00000014824	SLC30A9	13	3.4	3
ENSG00000014919	COX15	1.9	4.6	48
ENSG00000015285	WAS	7.6	9.3	2
ENSG00000015479	MATR3	2.8	1	50
ENSG00000015532	XYLT2	0.3	0.27	49
ENSG00000015676	NUDCD3	5.4	3.8	25
ENSG00000016082	ISL1	14	7.5	28
ENSG00000016864	GLT8D1	2.4	1.8	42
ENSG00000017483	SLC38A5	3.6	1.7	22
ENSG00000018189	RUFY3	6.6	3.7	44
ENSG00000018408	WWTR1	12	3.3	3
ENSG00000018610	CXorf56	22	10	3
ENSG00000018699	TTC27	13	5.1	33
ENSG00000020181	GPR124	6.6	4.7	6
ENSG00000020256	ZFP64	8.8	7.4	2
ENSG00000020577	SAMD4A	3.1	0.64	31
ENSG00000021574	SPAST	26	14	25
ENSG00000021776	AQR	13	5.9	3
ENSG00000022267	FHL1	11	4.9	27
ENSG00000022277	RTFDC1	7	3.7	4
ENSG00000022567	SLC45A4	5.6	0.48	32
ENSG00000022840	RNF10	6.2	2.2	3
ENSG00000023041	ZDHHC6	9.8	5.3	13
ENSG00000023191	RNH1	2.5	0.63	43
ENSG00000023228	NDUFS1	9.7	5.1	25
ENSG00000023330	ALAS1	20	2.9	3
ENSG00000023516	AKAP11	3.8	1.6	15
ENSG00000023572	GLRX2	37	4.9	1
ENSG00000023608	SNAPC1	4.7	2.2	10
ENSG00000023697	DERA	19	3.4	25
ENSG00000023734	STRAP	5.6	1.3	11
ENSG00000023909	GCLM	6.8	2.8	26
ENSG00000024048	UBR2	12	6.6	3
ENSG00000024526	DEPDC1	4	4.8	10
ENSG00000024862	CCDC28A	8	3.2	26
ENSG00000025156	HSF2	16	5.2	3
ENSG00000025293	PHF20	5.4	0.63	31
ENSG00000025434	NR1H3	5.4	2.9	4
ENSG00000025770	NCAPH2	15	4.3	1
ENSG00000025772	TOMM34	9.9	4.7	25
ENSG00000025796	SEC63	1.5	1.1	47
ENSG00000025800	KPNA6	5.4	4.7	41
ENSG00000026297	RNASET2	17	3.7	33
ENSG00000027001	MIPEP	3.5	2	16
ENSG00000027697	IFNGR1	5.3	2.2	3
ENSG00000028137	TNFRSF1B	NA	0	24
ENSG00000028203	VEZT	8.4	4.9	45
ENSG00000029363	BCLAF1	3.2	3.2	45
ENSG00000029364	SLC39A9	9.7	4.5	6
ENSG00000029639	TFB1M	5.8	7.8	6
ENSG00000029725	RABEP1	5.8	1.1	32
ENSG00000029993	HMGB3	6	7.7	28
ENSG00000030110	BAK1	17	7.8	1
ENSG00000030419	IKZF2	15	2	24
ENSG00000030582	GRN	NA	4	22
ENSG00000031081	ARHGAP31	2.7	0	24
ENSG00000031698	SARS	7.8	3.4	4
ENSG00000031823	RANBP3	1.9	1.5	47
ENSG00000032389	TSSC1	3.5	1.3	14
ENSG00000032742	IFT88	3.2	4.8	41
ENSG00000033011	ALG1	3	1.8	30
ENSG00000033178	UBA6	4.7	2	25
ENSG00000033800	PIAS1	4.4	1.1	32
ENSG00000033867	SLC4A7	0.02	0.11	45
ENSG00000034152	MAP2K3	16	8	9
ENSG00000034533	ASTE1	5.4	7.4	41
ENSG00000034693	PEX3	14	5.6	8
ENSG00000035141	FAM136A	7	2.7	3
ENSG00000035499	DEPDC1B	13	6.3	25
ENSG00000035687	ADSS	1.9	0.29	22
ENSG00000035928	RFC1	9.9	2.1	26
ENSG00000036054	TBC1D23	6.9	4.7	13
ENSG00000036549	ZZZ3	11	6.3	41
ENSG00000036672	USP2	5.2	1.8	11
ENSG00000037042	TUBG2	9.8	5.1	13
ENSG00000037241	RPL26L1	1.3	0.39	17
ENSG00000037474	NSUN2	3.2	0.68	31
ENSG00000037749	MFAP3	7	3.9	9
ENSG00000037757	MRI1	12	3.7	2
ENSG00000038002	AGA	3.7	3.2	41
ENSG00000038532	CLEC16A	22	6.7	25
ENSG00000040275	SPDL1	9.6	4.2	25
ENSG00000040531	CTNS	8.8	1.4	32
ENSG00000040933	INPP4A	1.8	0.82	31
ENSG00000041357	PSMA4	16	7.8	6
ENSG00000041802	LSG1	6.3	3	9
ENSG00000041880	PARP3	14	4.8	3
ENSG00000041982	TNC	4	3.9	29
ENSG00000042088	TDP1	2.2	1.6	16
ENSG00000042286	AIFM2	2.8	0.59	35
ENSG00000042317	SPATA7	2.4	3.8	44
ENSG00000042429	MED17	5.2	3.2	49
ENSG00000042445	RETSAT	7.8	3.4	4
ENSG00000042493	CAPG	7.2	1.2	31
ENSG00000043514	TRIT1	7.9	3.5	3
ENSG00000043591	ADRB1	0	0.22	29
ENSG00000044090	CUL7	8.1	2.4	33
ENSG00000044446	PHKA2	5	2.2	32
ENSG00000044459	CNTLN	8.1	2.5	9
ENSG00000046647	GEMIN8	4.3	2	16
ENSG00000046651	OFD1	40	11	3
ENSG00000047056	WDR37	2.5	2.5	22
ENSG00000047188	YTHDC2	11	4.3	11
ENSG00000047230	CTPS2	35	8.6	6
ENSG00000047249	ATP6V1H	3	9.7	45
ENSG00000047410	TPR	7.1	3.2	49
ENSG00000047621	C12orf4	14	6.1	27
ENSG00000047648	ARHGAP6	0	0	24
ENSG00000048162	NOP16	11	4.1	2
ENSG00000048342	CC2D2A	4	NA	20
ENSG00000048392	RRM2B	11	5.1	3
ENSG00000048649	RSF1	0.67	0.74	43
ENSG00000048740	CELF2	0	2	23
ENSG00000048991	R3HDM1	4.3	2.3	9
ENSG00000049130	KITLG	7	2.7	1
ENSG00000049167	ERCC8	12	5	6
ENSG00000049192	ADAMTS6	29	2.5	41
ENSG00000049245	VAMP3	4.9	1.5	32
ENSG00000049449	RCN1	1.1	0.95	43
ENSG00000049618	ARID1B	3.7	0.67	22
ENSG00000049860	HEXB	2.7	0.83	22
ENSG00000049883	PTCD2	7.4	3.8	9
ENSG00000050165	DKK3	8.6	5.6	28
ENSG00000050344	NFE2L3	0	2.7	40
ENSG00000050393	MCUR1	1	0.61	42
ENSG00000051009	FAM160A2	9	2.9	4
ENSG00000051180	RAD51	7.7	3	4
ENSG00000051341	POLQ	9.8	3.8	11
ENSG00000051596	THOC3	120	18	6
ENSG00000051825	MPHOSPH9	3.8	3.5	44
ENSG00000052723	SIKE1	36	13	27
ENSG00000052749	RRP12	10	2.4	11
ENSG00000052795	FNIP2	11	1.9	32
ENSG00000052802	MSMO1	2.4	1.8	46
ENSG00000052841	TTC17	8.3	1.9	16
ENSG00000053372	MRTO4	2.1	0.76	50
ENSG00000053501	USE1	7.7	4.3	2
ENSG00000053747	LAMA3	10	1.6	32
ENSG00000053770	AP5M1	4	1.8	10
ENSG00000053900	ANAPC4	3	1.8	35
ENSG00000054116	TRAPPC3	5.9	3.3	31
ENSG00000054118	THRAP3	5.6	2.1	4
ENSG00000054148	PHPT1	5.5	2.7	34
ENSG00000054267	ARID4B	23	6.7	25
ENSG00000054282	SDCCAG8	12	7.5	7
ENSG00000054392	HHAT	9	3.8	41
ENSG00000054965	FAM168A	85	54	27
ENSG00000055044	NOP58	16	3.5	3
ENSG00000055211	GINM1	6.5	2.3	20
ENSG00000055332	EIF2AK2	1.7	0.74	17
ENSG00000055609	KMT2C	0.78	0.73	43
ENSG00000055917	PUM2	2.6	0.37	20
ENSG00000056050	C4orf27	6.3	3.1	31
ENSG00000056277	ZNF280C	19	3.2	1
ENSG00000056586	RC3H2	2.6	1.4	48
ENSG00000056736	IL17RB	4.2	4.5	23
ENSG00000057019	DCBLD2	3.1	2.4	43
ENSG00000057252	SOAT1	7.1	3.7	4
ENSG00000057608	GDI2	29	7.8	2
ENSG00000058091	CDK14	5.4	5.8	18
ENSG00000058272	PPP1R12A	7.1	3	9
ENSG00000058453	CROCC	100	32	27
ENSG00000058673	ZC3H11A	7.2	1.9	3
ENSG00000058729	RIOK2	12	10	19
ENSG00000058799	YIPF1	15	11	3
ENSG00000058804	NDC1	3.4	2	46
ENSG00000059145	UNKL	5.3	0.74	32
ENSG00000059573	ALDH18A1	2.2	1.3	31
ENSG00000059691	GATB	9.4	4.5	10
ENSG00000059728	MXD1	43	5.8	25
ENSG00000059758	CDK17	7.9	1.2	3
ENSG00000059769	DNAJC25	4	0.49	32
ENSG00000059804	SLC2A3	2.3	1.2	17
ENSG00000060069	CTDP1	7	2.1	25
ENSG00000060237	WNK1	6.2	2.6	5
ENSG00000060339	CCAR1	9.9	4.5	1
ENSG00000060688	SNRNP40	21	5.6	1
ENSG00000060762	MPC1	11	3.7	1
ENSG00000060982	BCAT1	9.4	1.8	9
ENSG00000061337	LZTS1	8	NA	24
ENSG00000061656	SPAG4	5.1	4.1	41
ENSG00000061676	NCKAP1	3.6	1.3	30
ENSG00000061794	MRPS35	15	4.2	1
ENSG00000061936	SFSWAP	5.8	1.8	1
ENSG00000061987	MON2	4.6	4.1	48
ENSG00000062282	DGAT2	12	2.3	4
ENSG00000062370	ZNF112	7.6	2.2	6
ENSG00000062485	CS	3.3	1.4	47
ENSG00000062582	MRPS24	5.1	3.5	4
ENSG00000062650	WAPAL	7.5	1.6	32
ENSG00000062725	APPBP2	3.3	3.6	45
ENSG00000063046	EIF4B	2.5	2.2	38
ENSG00000063176	SPHK2	6.7	2.8	46
ENSG00000063177	RPL18	2.9	2.3	48
ENSG00000063180	CA11	4.3	3.1	2
ENSG00000063241	ISOC2	9.2	8.9	6
ENSG00000063244	U2AF2	7.8	1.3	5
ENSG00000063245	EPN1	2.4	2.2	37
ENSG00000063322	MED29	18	2.8	1
ENSG00000063660	GPC1	2	2.7	38
ENSG00000064012	CASP8	2.5	3.5	38
ENSG00000064195	DLX3	6.1	2.2	4
ENSG00000064199	SPA17	6.4	5.4	5
ENSG00000064313	TAF2	3.9	3.8	44
ENSG00000064419	TNPO3	19	12	2
ENSG00000064490	RFXANK	8.2	1.9	4
ENSG00000064651	SLC12A2	0	2.6	49
ENSG00000064666	CNN2	0.63	1.5	40
ENSG00000064687	ABCA7	2.5	1.2	37
ENSG00000064703	DDX20	18	4.8	3
ENSG00000064995	TAF11	8.3	6.6	10
ENSG00000065054	SLC9A3R2	49	5.7	25
ENSG00000065135	GNAI3	40	12	1
ENSG00000065150	IPO5	0	0	22
ENSG00000065154	OAT	0.93	0.33	45
ENSG00000065183	WDR3	12	6.1	1
ENSG00000065268	WDR18	9.9	2.2	26
ENSG00000065357	DGKA	0.85	3	48
ENSG00000065457	ADAT1	5.8	4.2	33
ENSG00000065491	TBC1D22B	2.8	1.9	17
ENSG00000065518	NDUFB4	12	8.5	6
ENSG00000065559	MAP2K4	7.3	0.46	32
ENSG00000065600	TMEM206	42	10	26
ENSG00000065613	SLK	24	4	25
ENSG00000065621	GSTO2	21	5.6	38
ENSG00000065883	CDK13	3.5	2.2	46
ENSG00000065911	MTHFD2	18	4.7	1
ENSG00000065923	SLC9A7	0.98	0.45	22
ENSG00000065970	FOXJ2	20	4.2	6
ENSG00000065978	YBX1	3.4	1.1	5
ENSG00000065989	PDE4A	3.5	0	23
ENSG00000066135	KDM4A	7.7	0.71	32
ENSG00000066136	NFYC	4.4	2	30
ENSG00000066185	ZMYND12	18	5.6	3
ENSG00000066279	ASPM	4	2.4	16
ENSG00000066322	ELOVL1	1.7	1.4	42
ENSG00000066379	ZNRD1	20	6.2	3
ENSG00000066427	ATXN3	4.8	0.93	32
ENSG00000066557	LRRC40	14	7.1	8
ENSG00000066583	ISOC1	8.3	3.7	18
ENSG00000066651	TRMT11	12	3.2	6
ENSG00000066654	THUMPD1	14	6.1	6
ENSG00000066739	ATG2B	11	4.4	4
ENSG00000066777	ARFGEF1	2.8	1.4	46
ENSG00000066827	ZFAT	2.7	2.2	22
ENSG00000066855	MTFR1	17	8.7	2
ENSG00000066926	FECH	7.4	2.1	25
ENSG00000066933	MYO9A	5.2	3.4	25
ENSG00000067064	IDI1	1.3	0.34	38
ENSG00000067066	SP100	7	2.8	32
ENSG00000067113	PPAP2A	9.5	4.7	41
ENSG00000067141	NEO1	0	0	45
ENSG00000067208	EVI5	10	3.2	28
ENSG00000067225	PKM	12	3	3
ENSG00000067248	DHX29	0.62	1.5	22
ENSG00000067334	DNTTIP2	11	4.2	2
ENSG00000067365	METTL22	4.9	3.1	17
ENSG00000067369	TP53BP1	21	5.8	27
ENSG00000067533	RRP15	8.5	2.9	4
ENSG00000067560	RHOA	1.4	1.5	45
ENSG00000067596	DHX8	3.9	2.9	48
ENSG00000067601	PMS2P4	16	5.5	25
ENSG00000067704	IARS2	25	5.7	19
ENSG00000067715	SYT1	1.3	0	49
ENSG00000067900	ROCK1	7.9	4	4
ENSG00000067992	PDK3	9.3	4	21
ENSG00000068120	COASY	4	2	9
ENSG00000068308	OTUD5	3.3	0.7	36
ENSG00000068323	TFE3	7.6	1.3	7
ENSG00000068366	ACSL4	2.7	2.6	39
ENSG00000068394	GPKOW	5.2	2.4	13
ENSG00000068438	FTSJ1	16	3.9	4
ENSG00000068654	POLR1A	6.4	3	10
ENSG00000068697	LAPTM4A	17	8.2	6
ENSG00000068796	KIF2A	4.5	1.7	18
ENSG00000068885	IFT80	5.2	2.4	46
ENSG00000068903	SIRT2	23	6.9	3
ENSG00000069248	NUP133	15	3.4	26
ENSG00000069275	NUCKS1	3.4	1.7	32
ENSG00000069329	VPS35	6.2	3.2	5
ENSG00000069424	KCNAB2	4.4	1.6	25
ENSG00000069509	FUNDC1	6.6	2	11
ENSG00000069849	ATP1B3	0	0.015	44
ENSG00000069943	PIGB	3.5	1.1	9
ENSG00000069956	MAPK6	2	5.8	48
ENSG00000069966	GNB5	15	4.5	3
ENSG00000069974	RAB27A	5	3	46
ENSG00000070010	UFD1L	3.7	0.94	4
ENSG00000070061	IKBKAP	19	6.8	25
ENSG00000070081	NUCB2	4.2	1.7	9
ENSG00000070269	TMEM260	8.3	3.6	25
ENSG00000070367	EXOC5	2.3	2.3	38
ENSG00000070371	CLTCL1	2.6	1.4	14
ENSG00000070404	FSTL3	3.9	0.89	30
ENSG00000070413	DGCR2	7.3	1.7	32
ENSG00000070501	POLB	22	5.7	25
ENSG00000070540	WIPI1	3.3	2.1	11
ENSG00000070669	ASNS	4.2	2.1	16
ENSG00000070718	AP3M2	4.4	0.33	14
ENSG00000070756	PABPC1	13	5.3	30
ENSG00000070759	TESK2	38	3.1	7
ENSG00000070761	CFAP20	26	7.1	6
ENSG00000070785	EIF2B3	11	4.7	1
ENSG00000070814	TCOF1	2.7	1.8	5
ENSG00000070831	CDC42	8.9	1.1	26
ENSG00000070950	RAD18	6.4	2.8	9
ENSG00000070961	ATP2B1	6.3	1.5	32
ENSG00000071082	RPL31	4.8	1.6	16
ENSG00000071127	WDR1	3.9	0.73	31
ENSG00000071462	WBSCR22	13	3.2	32
ENSG00000071537	SEL1L	9.6	6.1	2
ENSG00000071575	TRIB2	2.4	0	20
ENSG00000071794	HLTF	12	6.3	3
ENSG00000071967	CYBRD1	1.4	0.56	38
ENSG00000072042	RDH11	7.1	3.5	6
ENSG00000072110	ACTN1	2.8	1	32
ENSG00000072121	ZFYVE26	11	3.5	4
ENSG00000072210	ALDH3A2	7.1	4.1	6
ENSG00000072274	TFRC	8.7	2	1
ENSG00000072401	UBE2D1	3.8	0.41	31
ENSG00000072415	MPP5	2.7	1.3	14
ENSG00000072501	SMC1A	9.1	2.4	3
ENSG00000072506	HSD17B10	47	17	2
ENSG00000072571	HMMR	6.8	5.1	41
ENSG00000072756	TRNT1	2.3	2.4	41
ENSG00000072778	ACADVL	6.2	2	31
ENSG00000072818	ACAP1	9.2	2.2	15
ENSG00000072849	DERL2	4.7	2.1	39
ENSG00000073008	PVR	0.77	0.98	48
ENSG00000073009	NA	8.5	3.1	47
ENSG00000073146	MOV10L1	8	5.3	39
ENSG00000073331	ALPK1	6.5	5.8	20
ENSG00000073417	PDE8A	5.2	1.4	49
ENSG00000073536	NLE1	2.7	2.1	18
ENSG00000073578	SDHA	3.1	0.44	31
ENSG00000073584	SMARCE1	4.9	2.1	10
ENSG00000073614	KDM5A	5.5	1.9	16
ENSG00000073711	PPP2R3A	5.6	1.5	25
ENSG00000073756	PTGS2	5	2.6	9
ENSG00000073792	IGF2BP2	0.27	1.1	36
ENSG00000073803	MAP3K13	12	3.6	25
ENSG00000073910	FRY	6.5	1.7	7
ENSG00000073921	PICALM	6.9	3.7	49
ENSG00000074054	CLASP1	1.4	1.4	36
ENSG00000074201	CLNS1A	11	3	1
ENSG00000074319	TSG101	8.2	4.7	7
ENSG00000074356	C17orf85	1.9	0.83	15
ENSG00000074410	CA12	2.7	NA	22
ENSG00000074582	BCS1L	2.3	1	15
ENSG00000074590	NUAK1	7.2	3	5
ENSG00000074603	DPP8	2.4	2.9	45
ENSG00000074621	SLC24A1	9	2.7	4
ENSG00000074695	LMAN1	0.98	0.84	39
ENSG00000074696	PTPLAD1	22	8.9	6
ENSG00000074755	ZZEF1	1.8	0.94	35
ENSG00000074800	ENO1	3.7	2.6	44
ENSG00000074855	ANO8	4.6	4.2	8
ENSG00000074935	TUBE1	11	11	8
ENSG00000075089	ACTR6	6.1	3.6	9
ENSG00000075131	TIPIN	18	8.1	25
ENSG00000075188	NUP37	11	4.1	6
ENSG00000075234	TTC38	1.6	1.5	49
ENSG00000075239	ACAT1	8.8	2.8	26
ENSG00000075303	SLC25A40	5.2	3.5	48
ENSG00000075407	ZNF37A	4.2	1.1	30
ENSG00000075415	SLC25A3	3.6	2	48
ENSG00000075539	FRYL	14	6.3	1
ENSG00000075568	TMEM131	12	3.3	3
ENSG00000075711	DLG1	0.98	1	40
ENSG00000075785	RAB7A	6.9	3.5	4
ENSG00000075790	BCAP29	4.8	4.2	34
ENSG00000075826	SEC31B	7.8	3.9	26
ENSG00000075914	EXOSC7	9	3.5	20
ENSG00000075945	KIFAP3	11	11	8
ENSG00000075975	MKRN2	2.2	1.9	44
ENSG00000076043	REXO2	3.6	3	38
ENSG00000076053	RBM7	5.6	2.6	46
ENSG00000076108	BAZ2A	3.2	3.7	37
ENSG00000076248	UNG	4	3.7	39
ENSG00000076258	FMO4	7.7	1.6	24
ENSG00000076321	KLHL20	7.3	7	44
ENSG00000076382	SPAG5	7.2	5	34
ENSG00000076513	ANKRD13A	22	11	26
ENSG00000076555	ACACB	13	7.2	25
ENSG00000076641	PAG1	39	7.6	27
ENSG00000076650	GPATCH1	10	5.3	28
ENSG00000076770	MBNL3	4	2.7	48
ENSG00000076928	ARHGEF1	11	4.9	46
ENSG00000076984	MAP2K7	4.1	1	37
ENSG00000077097	TOP2B	2.1	3.7	40
ENSG00000077152	UBE2T	20	8.6	1
ENSG00000077254	USP33	6.3	3.8	2
ENSG00000077312	SNRPA	5.8	1.5	4
ENSG00000077380	DYNC1I2	6.8	3.5	41
ENSG00000077458	FAM76B	6	5	36
ENSG00000077514	POLD3	7.9	2.7	3
ENSG00000077713	SLC25A43	4	0.88	14
ENSG00000077782	FGFR1	21	2.6	19
ENSG00000078018	MAP2	4.7	8	20
ENSG00000078043	PIAS2	3.7	0.87	31
ENSG00000078061	ARAF	19	5.8	9
ENSG00000078070	MCCC1	4.9	1.7	25
ENSG00000078124	ACER3	7.1	2.1	3
ENSG00000078140	UBE2K	7.5	3.1	25
ENSG00000078177	N4BP2	2.7	0.59	18
ENSG00000078237	C12orf5	5.2	2.1	16
ENSG00000078246	TULP3	3.1	1.5	31
ENSG00000078369	GNB1	1.7	1.3	18
ENSG00000078401	EDN1	4.7	3.7	25
ENSG00000078403	MLLT10	5.3	1.9	46
ENSG00000078487	ZCWPW1	2.8	1.2	30
ENSG00000078668	VDAC3	3.3	0.51	31
ENSG00000078674	PCM1	4	1.9	47
ENSG00000078687	TNRC6C	18	7.6	8
ENSG00000078699	CBFA2T2	9.4	1.3	32
ENSG00000078747	ITCH	12	2.4	3
ENSG00000078804	TP53INP2	2	0.07	32
ENSG00000078808	SDF4	4.5	0.98	14
ENSG00000078967	UBE2D4	5.4	5.6	16
ENSG00000079134	THOC1	19	6.3	1
ENSG00000079156	OSBPL6	13	2.3	26
ENSG00000079215	SLC1A3	4.3	3.1	10
ENSG00000079246	XRCC5	8.4	2.7	15
ENSG00000079257	LXN	12	8.9	6
ENSG00000079277	MKNK1	6.8	3.6	25
ENSG00000079308	TNS1	5.1	2	35
ENSG00000079332	SAR1A	4.6	3.8	49
ENSG00000079335	CDC14A	21	5.2	2
ENSG00000079387	SENP1	2.3	0.52	22
ENSG00000079432	CIC	0.35	0.27	40
ENSG00000079459	FDFT1	5	3.7	3
ENSG00000079482	OPHN1	6.7	6	41
ENSG00000079616	KIF22	7.9	3.3	6
ENSG00000079739	PGM1	5.2	3	12
ENSG00000079931	MOXD1	8	NA	24
ENSG00000079950	STX7	6.7	1.5	26
ENSG00000080298	RFX3	19	3.6	3
ENSG00000080371	RAB21	16	2.8	1
ENSG00000080546	SESN1	7.6	6.4	44
ENSG00000080561	MID2	0.75	0.89	42
ENSG00000080608	KIAA0020	2.2	3.7	38
ENSG00000080815	PSEN1	5.9	1.2	26
ENSG00000080819	CPOX	8.3	15	27
ENSG00000080823	MOK	8.7	2.6	25
ENSG00000080824	HSP90AA1	6.7	2	32
ENSG00000080839	RBL1	1.9	1.1	30
ENSG00000080986	NDC80	7.9	4	46
ENSG00000081019	RSBN1	3.3	1.9	47
ENSG00000081026	MAGI3	14	4.3	26
ENSG00000081154	PCNP	2.4	1.5	46
ENSG00000081181	ARG2	44	8.5	27
ENSG00000081307	UBA5	4.5	4.5	48
ENSG00000081320	STK17B	5.8	2	48
ENSG00000081377	CDC14B	5	6.7	23
ENSG00000081386	ZNF510	7.1	4.2	25
ENSG00000081692	JMJD4	6	1.8	14
ENSG00000081721	DUSP12	9.3	3.5	6
ENSG00000081760	AACS	11	2.1	9
ENSG00000081791	KIAA0141	5.4	3.1	18
ENSG00000082068	WDR70	10	4.5	6
ENSG00000082212	ME2	6.7	1.8	26
ENSG00000082213	C5orf22	2.9	6.2	48
ENSG00000082269	FAM135A	27	8.5	27
ENSG00000082438	COBLL1	0.81	0.56	38
ENSG00000082497	SERTAD4	0.46	0.053	50
ENSG00000082515	MRPL22	7.6	4.3	25
ENSG00000082516	GEMIN5	5.3	2.1	25
ENSG00000082641	NFE2L1	16	2.3	33
ENSG00000082805	ERC1	10	2.8	25
ENSG00000082898	XPO1	5.8	2.6	32
ENSG00000082996	RNF13	7.7	7.1	41
ENSG00000083093	PALB2	5.2	2	17
ENSG00000083097	DOPEY1	22	11	27
ENSG00000083099	LYRM2	7	3.8	7
ENSG00000083123	BCKDHB	10	5	28
ENSG00000083168	KAT6A	0.19	0	43
ENSG00000083223	ZCCHC6	5.7	2.9	10
ENSG00000083312	TNPO1	3.1	1.3	16
ENSG00000083444	PLOD1	11	3	1
ENSG00000083520	DIS3	12	3.7	3
ENSG00000083635	NUFIP1	21	6.1	1
ENSG00000083720	OXCT1	7.3	1.6	25
ENSG00000083750	RRAGB	1.8	2.4	45
ENSG00000083812	ZNF324	2.7	1.7	45
ENSG00000083817	ZNF416	NA	1.9	3
ENSG00000083828	ZNF586	14	4.7	25
ENSG00000083838	ZNF446	12	6.4	35
ENSG00000083842	NA	1.1	1.4	16
ENSG00000083844	ZNF264	6.8	3.1	13
ENSG00000084070	SMAP2	13	5.1	32
ENSG00000084072	PPIE	8.3	4.3	1
ENSG00000084073	ZMPSTE24	11	4.4	25
ENSG00000084090	STARD7	7.9	3.7	4
ENSG00000084207	GSTP1	5.1	0.85	31
ENSG00000084234	APLP2	12	2	26
ENSG00000084444	KIAA1467	24	6.2	27
ENSG00000084463	WBP11	7.1	1.8	26
ENSG00000084623	EIF3I	8.4	3.3	4
ENSG00000084652	TXLNA	1.8	1	44
ENSG00000084676	NCOA1	0.56	0.89	45
ENSG00000084693	AGBL5	53	68	27
ENSG00000084733	RAB10	12	2.9	3
ENSG00000084754	HADHA	4.8	2	4
ENSG00000084764	MAPRE3	3.4	0	32
ENSG00000084774	CAD	8.1	2.3	11
ENSG00000085063	CD59	5.2	1.1	4
ENSG00000085185	BCORL1	22	6.2	8
ENSG00000085276	MECOM	13	13	34
ENSG00000085433	WDR47	16	2.9	26
ENSG00000085449	WDFY1	27	7.8	1
ENSG00000085491	SLC25A24	4.8	2	11
ENSG00000085644	ZNF213	2.5	2.3	48
ENSG00000085662	AKR1B1	3.2	2	4
ENSG00000085721	RRN3	2.5	0	23
ENSG00000085832	EPS15	1.4	0.95	42
ENSG00000085871	MGST2	2.5	1.4	12
ENSG00000085872	CHERP	2.4	2	42
ENSG00000085978	ATG16L1	22	13	6
ENSG00000085982	USP40	4.8	1.6	9
ENSG00000085998	POMGNT1	5.2	3.3	19
ENSG00000086015	MAST2	20	7.8	1
ENSG00000086061	DNAJA1	11	7.3	7
ENSG00000086062	B4GALT1	2.4	0.88	17
ENSG00000086065	CHMP5	6.9	3.6	7
ENSG00000086102	NFX1	8.1	3.4	6
ENSG00000086189	DIMT1	30	9.3	25
ENSG00000086289	EPDR1	1.4	0.9	48
ENSG00000086589	RBM22	14	5.3	3
ENSG00000086666	ZFAND6	0.6	0.54	42
ENSG00000086827	ZW10	12	6.4	25
ENSG00000086848	ALG9	5.8	1.9	4
ENSG00000087008	ACOX3	14	2.8	48
ENSG00000087053	MTMR2	6.9	4.2	10
ENSG00000087077	TRIP6	4.4	1.1	5
ENSG00000087111	PIGS	2.8	1.9	35
ENSG00000087191	PSMC5	2.9	2.4	44
ENSG00000087206	UIMC1	2.1	0.92	47
ENSG00000087253	LPCAT2	150	21	27
ENSG00000087266	SH3BP2	15	4.5	25
ENSG00000087269	NOP14	5.7	1.6	4
ENSG00000087299	L2HGDH	6.6	1.8	4
ENSG00000087301	TXNDC16	18	4.8	1
ENSG00000087302	C14orf166	10	3.6	3
ENSG00000087365	SF3B2	2.3	2.3	47
ENSG00000087502	ERGIC2	4.2	3.5	10
ENSG00000087586	AURKA	5	2.4	4
ENSG00000087842	PIR	5	3.1	11
ENSG00000087903	RFX2	19	8.7	8
ENSG00000087995	METTL2A	17	4.4	1
ENSG00000088035	ALG6	3.4	1.7	18
ENSG00000088179	PTPN4	13	4.7	27
ENSG00000088205	DDX18	6.7	3.1	11
ENSG00000088247	KHSRP	0.11	0.092	50
ENSG00000088298	EDEM2	9.6	4.1	6
ENSG00000088325	TPX2	0.87	0.53	35
ENSG00000088356	PDRG1	12	4.4	3
ENSG00000088451	TGDS	8.8	5.1	8
ENSG00000088682	COQ9	3.7	0.79	16
ENSG00000088727	KIF9	2.3	1.2	17
ENSG00000088756	ARHGAP28	4.5	7.3	9
ENSG00000088766	CRLS1	29	5.8	1
ENSG00000088812	ATRN	13	4	28
ENSG00000088832	FKBP1A	6.7	1.7	15
ENSG00000088833	NSFL1C	1.9	1	14
ENSG00000088854	C20orf194	9.6	1.9	30
ENSG00000088876	ZNF343	8.1	2.3	25
ENSG00000088888	MAVS	8.7	3.9	3
ENSG00000088930	XRN2	6.4	4.5	45
ENSG00000088970	KIZ	25	14	27
ENSG00000088986	DYNLL1	7.9	2.3	3
ENSG00000089006	SNX5	17	6.2	3
ENSG00000089048	ESF1	6.2	3.3	13
ENSG00000089050	RBBP9	25	6.5	3
ENSG00000089053	ANAPC5	8.5	4	13
ENSG00000089060	SLC8B1	5	4.1	49
ENSG00000089063	TMEM230	9.2	3.9	37
ENSG00000089091	DZANK1	2.6	1	7
ENSG00000089123	TASP1	6.9	1.5	25
ENSG00000089157	RPLP0	6	2.3	4
ENSG00000089177	KIF16B	8.3	5	15
ENSG00000089195	TRMT6	6.8	2.8	29
ENSG00000089220	PEBP1	15	4.5	1
ENSG00000089234	BRAP	8.2	3.9	26
ENSG00000089248	ERP29	3	4.6	30
ENSG00000089280	FUS	2	1.4	40
ENSG00000089289	IGBP1	8.2	3.3	25
ENSG00000089327	FXYD5	5.2	1.8	4
ENSG00000089335	ZNF302	7.8	5	25
ENSG00000089486	CDIP1	1.4	0.66	44
ENSG00000089597	GANAB	1.6	1.8	39
ENSG00000089639	GMIP	3.1	0.77	37
ENSG00000089685	BIRC5	8.9	4.9	32
ENSG00000089737	DDX24	9.2	1.7	26
ENSG00000089820	ARHGAP4	4.8	2.4	37
ENSG00000089847	ANKRD24	10	7.9	1
ENSG00000089916	GPATCH2L	4.3	1.8	16
ENSG00000090013	BLVRB	9.4	2.4	25
ENSG00000090020	SLC9A1	2.4	0.6	48
ENSG00000090054	SPTLC1	7.4	3.7	25
ENSG00000090060	PAPOLA	2.5	0.6	31
ENSG00000090061	CCNK	12	2.4	1
ENSG00000090097	PCBP4	2.7	2.3	40
ENSG00000090263	MRPS33	7.1	2.5	4
ENSG00000090273	NUDC	17	3.9	3
ENSG00000090316	MAEA	0.73	0.97	50
ENSG00000090339	ICAM1	4.8	1.6	30
ENSG00000090432	MUL1	3.6	2.1	18
ENSG00000090470	PDCD7	5.7	1.9	5
ENSG00000090520	DNAJB11	11	3	25
ENSG00000090530	P3H2	1.9	0.87	18
ENSG00000090539	CHRD	0	0.14	45
ENSG00000090612	ZNF268	13	3.6	3
ENSG00000090621	PABPC4	2.7	0.74	17
ENSG00000090686	USP48	1.9	1	30
ENSG00000090857	PDPR	7.9	7.7	48
ENSG00000090861	AARS	2.7	1.2	16
ENSG00000090889	KIF4A	8.3	2.7	16
ENSG00000090971	NAT14	7.5	4	48
ENSG00000090989	EXOC1	12	9.1	27
ENSG00000091009	RBM27	0.83	1.1	44
ENSG00000091039	OSBPL8	6.1	3.9	49
ENSG00000091127	PUS7	9.4	2	32
ENSG00000091136	LAMB1	2.6	1.5	47
ENSG00000091140	DLD	7.8	5.4	4
ENSG00000091164	TXNL1	6.9	3.1	48
ENSG00000091181	IL5RA	4.4	0.74	23
ENSG00000091317	CMTM6	2.9	2.8	29
ENSG00000091483	FH	14	2.9	26
ENSG00000091527	CDV3	11	2.1	26
ENSG00000091542	ALKBH5	0.27	0.2	43
ENSG00000091947	TMEM101	9.8	5.3	11
ENSG00000091986	CCDC80	19	5.6	6
ENSG00000092010	PSME1	16	7.4	27
ENSG00000092020	PPP2R3C	19	7.9	6
ENSG00000092036	HAUS4	6.5	2.9	9
ENSG00000092068	SLC7A8	8.8	4	3
ENSG00000092108	SCFD1	19	4.7	41
ENSG00000092140	G2E3	8.6	2.6	11
ENSG00000092199	HNRNPC	7.4	1.4	4
ENSG00000092201	SUPT16H	14	3.9	25
ENSG00000092203	TOX4	43	9.2	1
ENSG00000092208	GEMIN2	19	10	8
ENSG00000092330	TINF2	13	5.6	2
ENSG00000092470	WDR76	6.8	1.5	33
ENSG00000092531	SNAP23	18	7.2	2
ENSG00000092820	EZR	4.1	1.8	11
ENSG00000092847	AGO1	3.3	2.4	18
ENSG00000092853	CLSPN	20	7.6	27
ENSG00000092931	MFSD11	3.9	1.7	49
ENSG00000092964	DPYSL2	7.3	0	24
ENSG00000092969	TGFB2	5.7	2.3	10
ENSG00000092978	GPATCH2	3.2	3	49
ENSG00000093000	NUP50	0.61	1.1	39
ENSG00000094841	UPRT	7.7	4.8	10
ENSG00000094880	CDC23	5.4	2.1	4
ENSG00000094914	AAAS	19	10	2
ENSG00000094916	CBX5	2.3	2	48
ENSG00000094975	SUCO	4.9	1.7	18
ENSG00000095059	DHPS	16	6.3	2
ENSG00000095139	ARCN1	11	2.1	26
ENSG00000095209	TMEM38B	11	4.4	11
ENSG00000095261	PSMD5	14	4.2	1
ENSG00000095321	CRAT	31	15	6
ENSG00000095370	SH2D3C	5.4	2.5	5
ENSG00000095380	NANS	5.8	1.3	48
ENSG00000095485	CWF19L1	7.5	3.5	11
ENSG00000095564	BTAF1	18	4.3	1
ENSG00000095574	IKZF5	6.2	2.9	4
ENSG00000095739	BAMBI	7.8	2.6	26
ENSG00000095951	HIVEP1	2.4	0.81	22
ENSG00000096060	FKBP5	2.6	0.31	32
ENSG00000096063	SRPK1	9.3	2	32
ENSG00000096092	TMEM14A	14	3.4	7
ENSG00000096093	EFHC1	8.8	2	4
ENSG00000096401	CDC5L	1.6	1.6	48
ENSG00000096717	SIRT1	3.2	1.9	40
ENSG00000096746	HNRNPH3	9.1	2.3	4
ENSG00000096872	IFT74	9.4	2.2	7
ENSG00000096968	JAK2	5.6	2.1	33
ENSG00000097021	ACOT7	4.1	0.46	32
ENSG00000097033	SH3GLB1	5.7	1.6	48
ENSG00000097046	CDC7	6.1	2.1	10
ENSG00000099219	ERMP1	3.4	1.9	49
ENSG00000099246	RAB18	2.2	1.7	41
ENSG00000099251	HSD17B7P2	85	9.2	26
ENSG00000099290	FAM21A	17	2.7	28
ENSG00000099308	MAST3	18	2.3	18
ENSG00000099337	KCNK6	10	4.4	33
ENSG00000099341	PSMD8	11	3.1	11
ENSG00000099385	BCL7C	4.3	1.8	23
ENSG00000099622	CIRBP	0.82	0.49	49
ENSG00000099795	NDUFB7	9.6	3.3	9
ENSG00000099797	TECR	31	14	1
ENSG00000099800	TIMM13	12	4.5	37
ENSG00000099810	MTAP	12	3.5	1
ENSG00000099817	POLR2E	12	1.7	25
ENSG00000099866	MADCAM1	12	1.4	25
ENSG00000099940	SNAP29	4.1	1.4	30
ENSG00000099942	CRKL	12	1.8	1
ENSG00000099949	LZTR1	4.6	3.3	18
ENSG00000099968	BCL2L13	7.1	6.3	25
ENSG00000099984	GSTT2	6.6	3	33
ENSG00000099991	CABIN1	4	3.4	29
ENSG00000099995	SF3A1	8.9	2.5	1
ENSG00000099999	RNF215	6.8	3	32
ENSG00000100003	SEC14L2	11	3	4
ENSG00000100023	PPIL2	17	7.7	46
ENSG00000100027	YPEL1	0	0.74	28
ENSG00000100028	SNRPD3	2.6	0.95	30
ENSG00000100029	PES1	4.1	1.6	9
ENSG00000100034	PPM1F	5.4	2.3	35
ENSG00000100036	SLC35E4	11	2.2	1
ENSG00000100056	DGCR14	4.9	2.3	30
ENSG00000100068	LRP5L	3.6	0.39	32
ENSG00000100083	GGA1	0.14	0	42
ENSG00000100084	HIRA	4.8	1.4	23
ENSG00000100097	LGALS1	1	1.2	41
ENSG00000100099	HPS4	10	3.2	26
ENSG00000100101	RP1-37E16.12	4.6	2.4	49
ENSG00000100104	SRRD	3.8	2.6	31
ENSG00000100109	TFIP11	15	4.4	3
ENSG00000100124	ANKRD54	6.4	1.7	16
ENSG00000100129	EIF3L	13	2.8	1
ENSG00000100138	NHP2L1	25	9.8	27
ENSG00000100142	POLR2F	23	5.4	1
ENSG00000100147	CCDC134	18	6.5	1
ENSG00000100150	DEPDC5	3.8	4.3	18
ENSG00000100151	PICK1	7.1	1.9	32
ENSG00000100162	CENPM	3.9	0.9	14
ENSG00000100201	DDX17	1.2	1.9	38
ENSG00000100209	HSCB	8.4	5.4	6
ENSG00000100211	CBY1	10	3	3
ENSG00000100216	TOMM22	11	2.9	26
ENSG00000100219	XBP1	1.8	1.7	45
ENSG00000100220	RTCB	10	4.1	11
ENSG00000100221	JOSD1	3	0.93	31
ENSG00000100225	FBXO7	2.6	2.6	38
ENSG00000100226	GTPBP1	1	0.66	42
ENSG00000100227	POLDIP3	4.8	3.1	39
ENSG00000100234	TIMP3	7.1	1.2	26
ENSG00000100239	PPP6R2	34	7.4	28
ENSG00000100258	LMF2	5.6	3.1	25
ENSG00000100271	TTLL1	6.6	3.7	18
ENSG00000100281	HMGXB4	2.2	0.57	32
ENSG00000100284	TOM1	6.4	1.7	34
ENSG00000100290	BIK	15	1.4	26
ENSG00000100292	HMOX1	6.1	2.7	9
ENSG00000100294	MCAT	13	1.9	26
ENSG00000100299	ARSA	6.4	4	6
ENSG00000100316	RPL3	8.5	1.9	11
ENSG00000100319	ZMAT5	7.8	3.3	11
ENSG00000100324	TAB1	3.6	3.2	13
ENSG00000100325	ASCC2	3.9	1.9	18
ENSG00000100330	MTMR3	17	2.1	26
ENSG00000100335	MIEF1	4.6	2.1	32
ENSG00000100344	PNPLA3	21	3.6	26
ENSG00000100345	MYH9	3	1.8	39
ENSG00000100347	SAMM50	6.4	2.1	32
ENSG00000100348	TXN2	4.3	2	45
ENSG00000100353	EIF3D	12	4.3	3
ENSG00000100359	SGSM3	9.9	2.5	48
ENSG00000100368	CSF2RB	0	0	28
ENSG00000100372	SLC25A17	6.2	2	35
ENSG00000100376	FAM118A	18	2.2	26
ENSG00000100387	RBX1	5.7	4.6	10
ENSG00000100395	L3MBTL2	12	7.1	28
ENSG00000100401	RANGAP1	8.4	3.7	25
ENSG00000100410	PHF5A	6.6	1.9	4
ENSG00000100412	ACO2	6.5	2.7	25
ENSG00000100416	TRMU	4.5	1.6	5
ENSG00000100433	KCNK10	79	15	2
ENSG00000100439	ABHD4	5	15	37
ENSG00000100442	FKBP3	3.1	4.1	10
ENSG00000100445	SDR39U1	4.8	2.9	13
ENSG00000100462	PRMT5	5.2	2	14
ENSG00000100485	SOS2	0.15	0.035	44
ENSG00000100519	PSMC6	12	4.8	26
ENSG00000100522	GNPNAT1	2.7	1.1	16
ENSG00000100526	CDKN3	6.3	4.1	25
ENSG00000100528	CNIH1	13	2.6	1
ENSG00000100532	CGRRF1	11	2	19
ENSG00000100564	PIGH	8.2	6.7	2
ENSG00000100567	PSMA3	4.2	3.7	45
ENSG00000100568	VTI1B	6.5	4.9	37
ENSG00000100575	TIMM9	4.1	3.2	13
ENSG00000100577	GSTZ1	3.5	2.8	41
ENSG00000100580	TMED8	0.97	0.73	22
ENSG00000100591	AHSA1	6.3	2.2	30
ENSG00000100592	DAAM1	7	3.8	25
ENSG00000100596	SPTLC2	1.8	4.2	44
ENSG00000100600	LGMN	22	2	26
ENSG00000100601	ALKBH1	7.6	3.5	5
ENSG00000100603	SNW1	8.1	3.9	19
ENSG00000100614	PPM1A	18	7.4	25
ENSG00000100629	CEP128	14	9.5	6
ENSG00000100644	HIF1A	1.4	0.74	45
ENSG00000100647	SUSD6	15	4.4	1
ENSG00000100650	SRSF5	12	3.5	4
ENSG00000100664	EIF5	4.5	0.5	17
ENSG00000100722	ZC3H14	22	8.7	27
ENSG00000100731	PCNX	5.7	1.8	31
ENSG00000100749	VRK1	5.8	1.2	26
ENSG00000100764	PSMC1	12	3.8	1
ENSG00000100796	SMEK1	6.2	2.8	40
ENSG00000100802	C14orf93	42	8.7	6
ENSG00000100804	PSMB5	4.5	2.7	13
ENSG00000100811	YY1	37	3.1	4
ENSG00000100813	ACIN1	5.7	4.2	49
ENSG00000100814	CCNB1IP1	4.3	2.2	18
ENSG00000100823	APEX1	4.5	6.3	44
ENSG00000100836	PABPN1	1.1	0.23	38
ENSG00000100865	CINP	5.2	3	13
ENSG00000100883	SRP54	11	5	46
ENSG00000100888	CHD8	4.1	3.6	48
ENSG00000100889	PCK2	5.4	1.6	4
ENSG00000100890	KIAA0391	2.8	3.4	47
ENSG00000100902	PSMA6	9.4	4.6	46
ENSG00000100906	NFKBIA	5.9	4.1	18
ENSG00000100908	EMC9	8.9	3.6	46
ENSG00000100911	PSME2	7.9	3.6	46
ENSG00000100916	BRMS1L	9.8	5	21
ENSG00000100938	GMPR2	7.6	4.9	46
ENSG00000100941	PNN	39	8.6	27
ENSG00000100968	NFATC4	7.6	7.6	45
ENSG00000100982	PCIF1	2.6	2.8	38
ENSG00000100983	GSS	4.7	4.9	31
ENSG00000100994	PYGB	6	2.9	49
ENSG00000101003	GINS1	80	10	28
ENSG00000101019	UQCC1	8	2.9	25
ENSG00000101040	ZMYND8	6.7	3.5	11
ENSG00000101052	IFT52	11	3.8	3
ENSG00000101084	C20orf24	4.9	1.3	31
ENSG00000101104	PABPC1L	6.7	3.1	37
ENSG00000101109	STK4	12	2.5	26
ENSG00000101126	ADNP	9.5	4	33
ENSG00000101146	RAE1	12	3.5	1
ENSG00000101150	TPD52L2	3.8	2.9	38
ENSG00000101160	CTSZ	52	9.9	26
ENSG00000101166	SLMO2	5	2.1	25
ENSG00000101181	MTG2	0.41	0.28	47
ENSG00000101182	PSMA7	0.96	0.56	50
ENSG00000101216	GMEB2	13	4	20
ENSG00000101224	CDC25B	1.3	0.53	47
ENSG00000101246	ARFRP1	1.6	0.49	15
ENSG00000101247	NDUFAF5	12	5.8	3
ENSG00000101251	SEL1L2	2	0	24
ENSG00000101265	RASSF2	2	0	50
ENSG00000101266	CSNK2A1	0.55	0.71	49
ENSG00000101298	SNPH	14	5.9	5
ENSG00000101310	SEC23B	4.4	2	41
ENSG00000101346	POFUT1	3.7	1.7	17
ENSG00000101347	SAMHD1	55	17	1
ENSG00000101361	NOP56	2.5	1.6	22
ENSG00000101363	MANBAL	3.9	2	47
ENSG00000101365	IDH3B	13	6.4	11
ENSG00000101367	MAPRE1	4.1	0.47	31
ENSG00000101384	JAG1	19	2.7	26
ENSG00000101413	RPRD1B	4.2	2.1	48
ENSG00000101417	PXMP4	18	2.8	12
ENSG00000101439	CST3	6.5	1.5	26
ENSG00000101442	ACTR5	9.1	2.2	4
ENSG00000101444	AHCY	0.84	0.35	44
ENSG00000101447	FAM83D	2.1	1.4	45
ENSG00000101457	DNTTIP1	2.4	0.28	32
ENSG00000101464	PIGU	14	12	2
ENSG00000101473	ACOT8	12	8.3	2
ENSG00000101474	APMAP	9.2	4	28
ENSG00000101546	RBFA	4.1	1.8	12
ENSG00000101558	VAPA	1.1	0.83	40
ENSG00000101574	METTL4	2.4	3	47
ENSG00000101608	MYL12A	4.6	1.3	1
ENSG00000101624	CEP76	6	1.7	12
ENSG00000101654	RNMT	7.6	1.2	3
ENSG00000101752	MIB1	0.23	0.25	42
ENSG00000101782	RIOK3	9.2	2.3	4
ENSG00000101811	CSTF2	17	7	6
ENSG00000101843	PSMD10	3.8	2.8	44
ENSG00000101844	ATG4A	12	6	46
ENSG00000101856	PGRMC1	26	4.3	3
ENSG00000101882	NKAP	6.9	2.7	4
ENSG00000101888	NXT2	7.9	4.6	46
ENSG00000101901	ALG13	7.3	2.5	45
ENSG00000101928	MOSPD1	22	6.5	1
ENSG00000101935	AMMECR1	3.4	3.5	39
ENSG00000101966	XIAP	6	5.4	18
ENSG00000101974	ATP11C	6.7	4.7	41
ENSG00000101997	CCDC22	5.2	1.7	48
ENSG00000102007	PLP2	9.3	2.8	28
ENSG00000102030	NAA10	1.5	1.1	50
ENSG00000102038	SMARCA1	8.6	2.9	6
ENSG00000102054	RBBP7	17	4.1	28
ENSG00000102096	PIM2	11	2.1	5
ENSG00000102098	SCML2	14	4.5	1
ENSG00000102100	SLC35A2	2.3	1.4	37
ENSG00000102103	PQBP1	5.5	2	5
ENSG00000102125	TAZ	2.4	2.2	37
ENSG00000102144	PGK1	5.6	2.1	16
ENSG00000102158	MAGT1	7.3	3.1	4
ENSG00000102181	CD99L2	4.1	2.8	31
ENSG00000102189	EEA1	1.3	0.95	45
ENSG00000102218	RP2	2.4	2.3	39
ENSG00000102221	JADE3	2.9	1.3	15
ENSG00000102241	HTATSF1	5.4	2.6	49
ENSG00000102265	TIMP1	13	3.6	32
ENSG00000102287	GABRE	10	2.5	1
ENSG00000102302	FGD1	3.3	1.2	44
ENSG00000102312	PORCN	8.1	1.1	11
ENSG00000102317	RBM3	5	6.4	41
ENSG00000102362	SYTL4	7.1	3	4
ENSG00000102384	CENPI	8.5	3	25
ENSG00000102390	PBDC1	6.3	3	44
ENSG00000102401	ARMCX3	10	0	21
ENSG00000102409	BEX4	3	5.3	24
ENSG00000102471	NDFIP2	4.6	2.4	9
ENSG00000102543	CDADC1	17	12	2
ENSG00000102554	KLF5	5	1.9	18
ENSG00000102580	DNAJC3	0.6	0.5	47
ENSG00000102595	UGGT2	16	5.1	1
ENSG00000102753	KPNA3	5.3	0.8	38
ENSG00000102781	KATNAL1	1.4	3.9	9
ENSG00000102786	INTS6	15	1.9	1
ENSG00000102796	DHRS12	3.6	0.94	12
ENSG00000102804	TSC22D1	4	2.7	50
ENSG00000102805	CLN5	11	3.3	28
ENSG00000102858	MGRN1	2.8	1.3	17
ENSG00000102893	PHKB	5.4	2.1	9
ENSG00000102900	NUP93	14	4.3	11
ENSG00000102901	CENPT	6.1	1.4	47
ENSG00000102908	NFAT5	10	2.3	25
ENSG00000102967	DHODH	5.6	5.3	21
ENSG00000102977	ACD	9.8	2.6	7
ENSG00000102978	POLR2C	32	7.8	8
ENSG00000102984	ZNF821	30	4.6	3
ENSG00000102996	MMP15	11	1.1	3
ENSG00000103005	USB1	22	5.1	27
ENSG00000103018	CYB5B	12	6.5	19
ENSG00000103021	CCDC113	11	3.6	25
ENSG00000103035	PSMD7	2.2	1.9	47
ENSG00000103037	SETD6	3.8	1.5	5
ENSG00000103042	SLC38A7	7.6	3.2	11
ENSG00000103047	TANGO6	3.4	1.7	9
ENSG00000103061	SLC7A6OS	12	2.9	16
ENSG00000103066	PLA2G15	4.3	1.6	7
ENSG00000103091	WDR59	2.9	2.2	16
ENSG00000103187	COTL1	2.1	0	22
ENSG00000103194	USP10	12	2.7	26
ENSG00000103196	CRISPLD2	35	3.4	26
ENSG00000103199	ZNF500	7.2	4	32
ENSG00000103245	NARFL	11	3.4	12
ENSG00000103249	CLCN7	8	1.8	32
ENSG00000103264	FBXO31	10	31	24
ENSG00000103274	NUBP1	4.6	0.28	30
ENSG00000103316	CRYM	34	2.8	26
ENSG00000103342	GSPT1	0.022	0.047	38
ENSG00000103343	ZNF174	2.7	4	48
ENSG00000103351	CLUAP1	7.5	5.1	25
ENSG00000103356	EARS2	7.9	3	9
ENSG00000103365	GGA2	5.3	1.2	33
ENSG00000103381	CPPED1	0	8	44
ENSG00000103415	HMOX2	18	2.6	5
ENSG00000103479	RBL2	3.1	2.4	40
ENSG00000103495	MAZ	26	10	33
ENSG00000103510	KAT8	3.8	1.3	35
ENSG00000103544	C16orf62	7.3	3.8	49
ENSG00000103550	KNOP1	10	2.7	25
ENSG00000103591	AAGAB	11	4.4	4
ENSG00000103599	IQCH	13	9.4	6
ENSG00000103642	LACTB	2.9	10	39
ENSG00000103653	CSK	3.2	0.17	31
ENSG00000103657	HERC1	4.6	1.7	32
ENSG00000103671	TRIP4	12	7.5	8
ENSG00000103707	MTFMT	7.1	2.8	4
ENSG00000103723	AP3B2	13	0.94	32
ENSG00000103769	RAB11A	12	6.6	4
ENSG00000103811	CTSH	5.3	4	44
ENSG00000103852	TTC23	10	3.6	9
ENSG00000103855	CD276	30	3.5	28
ENSG00000103932	RPAP1	5.2	2.1	10
ENSG00000103942	HOMER2	7.6	5.5	10
ENSG00000103966	EHD4	5.6	2.3	25
ENSG00000103978	TMEM87A	11	6.5	18
ENSG00000103994	ZNF106	1	1.3	24
ENSG00000104047	DTWD1	19	7.3	1
ENSG00000104067	TJP1	13	3.7	25
ENSG00000104093	DMXL2	3.4	2.3	46
ENSG00000104133	SPG11	5.7	1.8	4
ENSG00000104142	VPS18	3.2	2.7	38
ENSG00000104164	BLOC1S6	8.8	3.4	1
ENSG00000104205	SGK3	1.3	0.36	21
ENSG00000104213	PDGFRL	4	0	23
ENSG00000104218	CSPP1	15	4.1	7
ENSG00000104228	TRIM35	12	6.7	2
ENSG00000104231	ZFAND1	4.8	1.2	30
ENSG00000104312	RIPK2	23	6.7	27
ENSG00000104320	NBN	13	7.3	19
ENSG00000104324	CPQ	9.3	0	28
ENSG00000104325	DECR1	6.2	2.3	45
ENSG00000104331	IMPAD1	7.6	4.9	41
ENSG00000104365	IKBKB	3	0.41	32
ENSG00000104408	EIF3E	4.4	1.5	18
ENSG00000104412	EMC2	5.6	8.3	8
ENSG00000104419	NDRG1	8.1	1.8	4
ENSG00000104427	ZC2HC1A	13	8.9	1
ENSG00000104432	IL7	6	3.3	24
ENSG00000104442	ARMC1	15	7.5	6
ENSG00000104450	SPAG1	2.5	0.66	29
ENSG00000104497	SNX16	13	6.8	44
ENSG00000104517	UBR5	0.6	0.51	39
ENSG00000104518	GSDMD	1.4	1	47
ENSG00000104529	EEF1D	1.4	1	42
ENSG00000104549	SQLE	1.5	2.3	41
ENSG00000104613	INTS10	6.5	3.3	11
ENSG00000104626	ERI1	29	16	8
ENSG00000104635	SLC39A14	2	1.6	35
ENSG00000104643	MTMR9	9	5.4	44
ENSG00000104660	LEPROTL1	6.3	2.7	30
ENSG00000104671	DCTN6	3.5	2	10
ENSG00000104687	GSR	1.3	0.19	16
ENSG00000104689	TNFRSF10A	13	4.6	19
ENSG00000104695	PPP2CB	7.6	3.6	18
ENSG00000104756	KCTD9	14	5.4	20
ENSG00000104763	ASAH1	12	5.5	2
ENSG00000104765	BNIP3L	0.44	0.78	37
ENSG00000104812	GYS1	86	39	3
ENSG00000104814	MAP4K1	45	21	8
ENSG00000104824	HNRNPL	0.93	0.25	50
ENSG00000104825	NFKBIB	6.5	1.9	5
ENSG00000104835	SARS2	14	8.9	6
ENSG00000104852	SNRNP70	20	4	1
ENSG00000104859	CLASRP	7.2	2.3	15
ENSG00000104886	PLEKHJ1	4	1.2	43
ENSG00000104889	RNASEH2A	13	4	5
ENSG00000104897	SF3A2	2.1	2.7	44
ENSG00000104901	DKKL1	13	7.8	28
ENSG00000104904	OAZ1	1.1	0.78	40
ENSG00000104907	TRMT1	4.7	5.2	41
ENSG00000104915	STX10	5.6	0.8	29
ENSG00000104951	IL4I1	NA	0.4	44
ENSG00000104957	CCDC130	3.3	1.7	47
ENSG00000104960	PTOV1	3.7	0.21	43
ENSG00000104969	SGTA	5.1	1.1	32
ENSG00000104976	SNAPC2	19	0.89	33
ENSG00000104979	C19orf53	1.3	1.2	45
ENSG00000104983	CCDC61	3.5	2.4	21
ENSG00000105011	ASF1B	41	4.9	26
ENSG00000105053	VRK3	7.9	4.3	13
ENSG00000105058	FAM32A	11	5.6	6
ENSG00000105072	C19orf44	5.2	1.8	9
ENSG00000105085	MED26	22	2	5
ENSG00000105135	ILVBL	42	13	26
ENSG00000105136	ZNF419	12	11	2
ENSG00000105137	SYDE1	17	3.5	26
ENSG00000105171	POP4	10	4.5	6
ENSG00000105185	PDCD5	2.1	0.97	49
ENSG00000105193	RPS16	12	3.5	4
ENSG00000105197	TIMM50	6	1.7	35
ENSG00000105202	FBL	9.7	2.1	26
ENSG00000105204	DYRK1B	5.6	3.6	48
ENSG00000105220	GPI	1.6	0.58	22
ENSG00000105223	PLD3	7.3	0.4	23
ENSG00000105248	CCDC94	11	8.6	2
ENSG00000105258	POLR2I	14	4	41
ENSG00000105281	SLC1A5	16	3.1	26
ENSG00000105341	ATP5SL	1.2	2.3	44
ENSG00000105364	MRPL4	4.3	2	47
ENSG00000105373	GLTSCR2	14	6.3	2
ENSG00000105393	BABAM1	8	5.8	2
ENSG00000105397	TYK2	17	3.8	3
ENSG00000105401	CDC37	23	3.7	1
ENSG00000105402	NAPA	20	8.1	6
ENSG00000105429	MEGF8	4.6	1.2	29
ENSG00000105443	CYTH2	2.8	1.1	35
ENSG00000105447	GRWD1	29	9.5	26
ENSG00000105479	CCDC114	11	4.2	25
ENSG00000105483	CARD8	11	6.2	25
ENSG00000105497	ZNF175	3.5	1.7	25
ENSG00000105514	RAB3D	4.1	1.5	33
ENSG00000105518	TMEM205	7.5	4.3	7
ENSG00000105520	LPPR2	46	6	26
ENSG00000105552	BCAT2	7.3	1.4	32
ENSG00000105559	PLEKHA4	9.8	1.7	25
ENSG00000105568	PPP2R1A	14	5.5	1
ENSG00000105607	GCDH	31	5.8	1
ENSG00000105612	DNASE2	17	4.2	1
ENSG00000105617	LENG1	2.1	1.9	49
ENSG00000105619	TFPT	3	3.1	44
ENSG00000105649	RAB3A	33	5.7	25
ENSG00000105656	ELL	28	8.2	1
ENSG00000105662	CRTC1	12	4.9	26
ENSG00000105671	DDX49	12	4.6	4
ENSG00000105672	ETV2	8.3	2.8	39
ENSG00000105708	ZNF14	19	6.1	1
ENSG00000105750	ZNF85	0	NA	22
ENSG00000105771	SMG9	7	2.6	35
ENSG00000105778	AVL9	6.6	2.1	11
ENSG00000105792	CFAP69	9.3	8.3	6
ENSG00000105793	GTPBP10	11	3.5	25
ENSG00000105819	PMPCB	12	5.4	1
ENSG00000105821	DNAJC2	6.5	2	11
ENSG00000105825	TFPI2	0	2	24
ENSG00000105835	NAMPT	1.2	0.3	45
ENSG00000105849	TWISTNB	16	4.3	6
ENSG00000105865	DUS4L	6.8	3.4	4
ENSG00000105866	SP4	6.1	2.2	39
ENSG00000105875	WDR91	8.9	4	4
ENSG00000105879	CBLL1	4.5	2.4	9
ENSG00000105887	MTPN	14	4.5	6
ENSG00000105926	MPP6	0.05	0	29
ENSG00000105928	DFNA5	3	1.2	9
ENSG00000105939	ZC3HAV1	44	6.3	28
ENSG00000105948	TTC26	2	1.4	18
ENSG00000105953	OGDH	5.6	1.8	32
ENSG00000105971	CAV2	2.5	2.9	43
ENSG00000105974	CAV1	5.3	4.7	34
ENSG00000105982	RNF32	4.3	1.6	14
ENSG00000105983	LMBR1	72	10	26
ENSG00000105988	NHP2P1	16	12	21
ENSG00000105993	DNAJB6	2.2	2.6	39
ENSG00000106003	LFNG	NA	1.8	26
ENSG00000106004	HOXA5	15	7.8	48
ENSG00000106006	HOXA6	4	0.64	16
ENSG00000106025	TSPAN12	2.5	0.97	44
ENSG00000106028	SSBP1	8.2	4.4	6
ENSG00000106034	CPED1	3.2	2.7	36
ENSG00000106049	HIBADH	3.9	1.9	16
ENSG00000106052	TAX1BP1	7.9	2.1	26
ENSG00000106066	CPVL	NA	0	24
ENSG00000106077	ABHD11	5.7	2.4	17
ENSG00000106086	PLEKHA8	9.2	1.9	26
ENSG00000106089	STX1A	6.2	0.81	32
ENSG00000106100	NOD1	5	2.1	10
ENSG00000106105	GARS	11	3	25
ENSG00000106125	FAM188B	4.4	1.6	44
ENSG00000106144	CASP2	6.5	2.7	33
ENSG00000106153	CHCHD2	9.7	3.1	3
ENSG00000106236	NPTX2	NA	0	24
ENSG00000106245	BUD31	13	5.1	46
ENSG00000106246	PTCD1	2.4	1.5	32
ENSG00000106261	ZKSCAN1	8.4	1.3	26
ENSG00000106263	EIF3B	4.4	0.24	14
ENSG00000106266	SNX8	6	1.7	16
ENSG00000106299	WASL	14	3.6	3
ENSG00000106305	AIMP2	22	7.7	2
ENSG00000106333	PCOLCE	8	0	14
ENSG00000106344	RBM28	14	3.1	6
ENSG00000106348	IMPDH1	5.5	3.2	15
ENSG00000106355	LSM5	8.4	3.8	6
ENSG00000106366	SERPINE1	3.9	1.9	31
ENSG00000106367	AP1S1	3.3	1	17
ENSG00000106399	RPA3	9	3.6	6
ENSG00000106415	GLCCI1	3.5	1.1	45
ENSG00000106443	PHF14	7.3	3	9
ENSG00000106460	TMEM106B	3	0.29	9
ENSG00000106479	ZNF862	6.3	1.8	25
ENSG00000106524	ANKMY2	3.2	2.4	19
ENSG00000106546	AHR	36	5.1	26
ENSG00000106554	CHCHD3	8.3	3.4	4
ENSG00000106591	MRPL32	11	4	25
ENSG00000106603	COA1	9.1	4.6	19
ENSG00000106608	URGCP	5.1	3.4	44
ENSG00000106610	STAG3L4	20	5.1	6
ENSG00000106615	RHEB	0.75	0.82	43
ENSG00000106624	AEBP1	26	6.9	3
ENSG00000106633	GCK	61	9.2	26
ENSG00000106635	BCL7B	2.9	2.9	46
ENSG00000106636	YKT6	14	6.3	18
ENSG00000106638	TBL2	7.2	1.9	26
ENSG00000106682	EIF4H	20	3.2	26
ENSG00000106689	LHX2	0	2.3	22
ENSG00000106692	FKTN	8.2	3.8	7
ENSG00000106701	FSD1L	8.4	7.6	19
ENSG00000106733	NMRK1	6.5	2.1	4
ENSG00000106780	MEGF9	12	3.5	3
ENSG00000106803	SEC61B	4.1	1.4	16
ENSG00000106852	LHX6	1	1.5	36
ENSG00000106991	ENG	4.3	0.71	32
ENSG00000106993	CDC37L1	30	6.3	27
ENSG00000107021	TBC1D13	4.5	2.1	10
ENSG00000107077	KDM4C	3.1	0.7	37
ENSG00000107175	CREB3	11	2.3	4
ENSG00000107185	RGP1	4	1.9	32
ENSG00000107223	EDF1	18	2.8	26
ENSG00000107262	BAG1	11	4.8	45
ENSG00000107295	SH3GL2	5	1.7	15
ENSG00000107362	ABHD17B	19	4.7	1
ENSG00000107371	EXOSC3	14	8.1	6
ENSG00000107372	ZFAND5	13	3	26
ENSG00000107438	PDLIM1	5.4	1.3	32
ENSG00000107551	RASSF4	0	4.4	45
ENSG00000107566	ERLIN1	3.4	3.3	48
ENSG00000107581	EIF3A	1.4	1.5	40
ENSG00000107614	TRDMT1	29	9.5	1
ENSG00000107625	DDX50	5.8	2.9	13
ENSG00000107643	MAPK8	8.6	1.8	30
ENSG00000107651	SEC23IP	17	3.5	26
ENSG00000107669	ATE1	4.7	4.8	46
ENSG00000107736	CDH23	17	5.3	29
ENSG00000107745	MICU1	11	4.6	6
ENSG00000107789	MINPP1	5	1	16
ENSG00000107798	LIPA	8.3	6.6	25
ENSG00000107815	C10orf2	2.5	1.3	17
ENSG00000107821	KAZALD1	1.2	1.6	38
ENSG00000107833	NPM3	3.8	2.1	38
ENSG00000107859	PITX3	35	7.7	7
ENSG00000107862	GBF1	8.6	2.8	46
ENSG00000107863	ARHGAP21	8.6	3.8	32
ENSG00000107874	CUEDC2	5.6	5.8	13
ENSG00000107882	SUFU	42	8.9	26
ENSG00000107938	EDRF1	8.1	3.2	1
ENSG00000107949	BCCIP	9.6	4.9	1
ENSG00000107951	MTPAP	5.8	2.3	16
ENSG00000107959	PITRM1	4.6	1.2	32
ENSG00000107960	OBFC1	9.9	5.8	6
ENSG00000107968	MAP3K8	3	1.4	45
ENSG00000107984	DKK1	2.4	2.7	16
ENSG00000108021	FAM208B	7.6	1.5	26
ENSG00000108039	XPNPEP1	3.9	2.3	32
ENSG00000108055	SMC3	7.5	2.9	3
ENSG00000108061	SHOC2	13	4.5	25
ENSG00000108107	RPL28	9.6	2.9	25
ENSG00000108179	PPIF	0.99	1	39
ENSG00000108239	TBC1D12	18	2.2	26
ENSG00000108270	NA	8.8	3.8	25
ENSG00000108272	NA	1.6	0.5	37
ENSG00000108296	NA	2.8	2	49
ENSG00000108298	RPL19	3.7	1.1	16
ENSG00000108344	PSMD3	11	3.6	32
ENSG00000108349	CASC3	0.92	0.68	22
ENSG00000108384	RAD51C	25	10	11
ENSG00000108406	DHX40	14	6.9	25
ENSG00000108423	TUBD1	11	9.1	25
ENSG00000108433	GOSR2	8.6	3.6	9
ENSG00000108439	PNPO	13	5.5	19
ENSG00000108443	RPS6KB1	13	4	25
ENSG00000108448	TRIM16L	16	5.8	6
ENSG00000108465	CDK5RAP3	4.7	3.6	13
ENSG00000108468	CBX1	2.6	1.4	42
ENSG00000108469	RECQL5	10	2	23
ENSG00000108506	INTS2	10	4.5	9
ENSG00000108528	SLC25A11	2.5	1.2	35
ENSG00000108551	RASD1	20	1	32
ENSG00000108559	NUP88	8.5	3.1	6
ENSG00000108561	C1QBP	5.4	2.2	33
ENSG00000108582	CPD	6.4	2.5	3
ENSG00000108587	GOSR1	1	1.9	49
ENSG00000108588	CCDC47	11	3.4	28
ENSG00000108590	MED31	7.3	1.7	16
ENSG00000108591	DRG2	5.1	5.1	41
ENSG00000108604	SMARCD2	0.065	0.12	49
ENSG00000108641	B9D1	5.1	3.4	4
ENSG00000108651	UTP6	9.9	2.8	1
ENSG00000108654	DDX5	13	2.8	1
ENSG00000108666	C17orf75	2.1	1.8	49
ENSG00000108679	LGALS3BP	7.1	4.1	25
ENSG00000108733	PEX12	19	7.6	25
ENSG00000108771	DHX58	11	2	33
ENSG00000108788	MLX	16	5.4	33
ENSG00000108826	MRPL27	2.4	3.2	49
ENSG00000108829	LRRC59	3.4	1.3	17
ENSG00000108840	HDAC5	2.1	0.89	31
ENSG00000108846	ABCC3	1.9	0.54	15
ENSG00000108848	LUC7L3	25	3.9	25
ENSG00000108883	EFTUD2	5.1	1.6	10
ENSG00000108946	PRKAR1A	7.6	1.8	32
ENSG00000108953	YWHAE	4.7	1.7	48
ENSG00000109016	DHRS7B	9.5	2.3	26
ENSG00000109046	WSB1	17	3.1	1
ENSG00000109065	NAT9	8.3	2.7	25
ENSG00000109084	TMEM97	7.2	3.1	3
ENSG00000109089	CDR2L	1.3	3.7	30
ENSG00000109103	UNC119	25	11	36
ENSG00000109107	ALDOC	34	4.7	33
ENSG00000109133	TMEM33	6	1.8	10
ENSG00000109171	SLAIN2	3.2	3.3	10
ENSG00000109180	OCIAD1	5.7	3.3	46
ENSG00000109220	CHIC2	2.3	2.4	48
ENSG00000109270	LAMTOR3	7.9	2.7	44
ENSG00000109320	NFKB1	8.8	3.9	25
ENSG00000109323	MANBA	5.4	5.4	3
ENSG00000109390	NDUFC1	11	4.2	25
ENSG00000109436	TBC1D9	13	13	8
ENSG00000109445	ZNF330	27	6.2	6
ENSG00000109458	GAB1	2.4	1.1	16
ENSG00000109466	KLHL2	1.4	0.94	22
ENSG00000109472	CPE	47	4.1	26
ENSG00000109475	RPL34	5.7	1.7	16
ENSG00000109536	FRG1	34	25	2
ENSG00000109572	CLCN3	12	9.6	25
ENSG00000109606	DHX15	2.2	2.3	49
ENSG00000109618	SEPSECS	8.3	6.2	21
ENSG00000109667	SLC2A9	0	NA	22
ENSG00000109670	FBXW7	0.23	0.49	22
ENSG00000109680	TBC1D19	29	30	9
ENSG00000109685	WHSC1	24	3.1	33
ENSG00000109689	STIM2	8.5	3	44
ENSG00000109738	GLRB	21	6.9	20
ENSG00000109771	LRP2BP	3.8	1.5	38
ENSG00000109775	UFSP2	8.6	4	47
ENSG00000109814	UGDH	3.5	1.3	11
ENSG00000109846	CRYAB	11	2.8	21
ENSG00000109861	CTSC	14	8.1	1
ENSG00000109911	ELP4	20	12	2
ENSG00000109919	MTCH2	15	5.5	25
ENSG00000109920	FNBP4	2.9	1.6	5
ENSG00000109929	SC5D	5.1	4.4	18
ENSG00000109971	HSPA8	4.4	1.7	11
ENSG00000110002	VWA5A	6.2	5.2	2
ENSG00000110011	DNAJC4	7.8	5.4	36
ENSG00000110013	SIAE	14	13	27
ENSG00000110025	SNX15	8	7.5	6
ENSG00000110042	DTX4	3.5	1.1	5
ENSG00000110048	OSBP	7.6	5.6	20
ENSG00000110057	UNC93B1	4.9	0.5	32
ENSG00000110063	DCPS	11	4.6	2
ENSG00000110074	FOXRED1	12	5	25
ENSG00000110075	PPP6R3	0.18	0.098	50
ENSG00000110104	CCDC86	8.3	2.9	16
ENSG00000110107	PRPF19	3.3	1.8	47
ENSG00000110108	TMEM109	5.3	3.6	25
ENSG00000110172	CHORDC1	14	1.8	4
ENSG00000110200	ANAPC15	14	7	25
ENSG00000110218	PANX1	5.8	2.5	46
ENSG00000110274	CEP164	0	NA	22
ENSG00000110315	RNF141	4.6	3.1	44
ENSG00000110318	KIAA1377	13	6.2	25
ENSG00000110321	EIF4G2	11	2.5	25
ENSG00000110328	GALNT18	4	1.4	26
ENSG00000110330	BIRC2	6.9	2.6	5
ENSG00000110344	UBE4A	9.2	2.6	25
ENSG00000110375	UPK2	7.1	2.4	20
ENSG00000110429	FBXO3	7.7	2.1	1
ENSG00000110435	PDHX	2.2	1.1	22
ENSG00000110442	COMMD9	13	11	4
ENSG00000110455	ACCS	4.8	2.5	31
ENSG00000110497	AMBRA1	7.9	3.9	13
ENSG00000110514	MADD	7.4	2.1	46
ENSG00000110536	PTPMT1	6	1.9	4
ENSG00000110583	NAA40	21	3.6	26
ENSG00000110619	CARS	7.3	5	25
ENSG00000110675	ELMOD1	27	5.1	27
ENSG00000110693	SOX6	3.5	4.2	49
ENSG00000110696	C11orf58	0	0.8	22
ENSG00000110697	PITPNM1	4.8	3.2	7
ENSG00000110700	RPS13	2.1	2.3	47
ENSG00000110723	EXPH5	3.9	1.1	21
ENSG00000110756	HPS5	7.1	2.4	25
ENSG00000110768	GTF2H1	4.4	1.1	4
ENSG00000110801	PSMD9	30	11	1
ENSG00000110841	PPFIBP1	12	6.3	27
ENSG00000110871	COQ5	5.6	4.5	13
ENSG00000110880	CORO1C	7.6	1.1	32
ENSG00000110906	KCTD10	12	3.2	26
ENSG00000110911	SLC11A2	22	12	3
ENSG00000110921	MVK	2.5	1.1	18
ENSG00000110925	CSRNP2	2.6	0.25	29
ENSG00000110955	ATP5B	8.4	2	1
ENSG00000110958	PTGES3	4.1	1.1	29
ENSG00000111011	RSRC2	2.8	0.97	48
ENSG00000111057	KRT18	4	1.9	3
ENSG00000111144	LTA4H	21	8.6	6
ENSG00000111145	ELK3	6.3	6.4	13
ENSG00000111196	MAGOHB	1.5	1.5	47
ENSG00000111203	ITFG2	3.4	4.1	44
ENSG00000111215	PRR4	13	7.1	2
ENSG00000111229	ARPC3	8.5	3.8	5
ENSG00000111237	VPS29	5.3	5.9	46
ENSG00000111247	RAD51AP1	4.9	1.9	4
ENSG00000111252	SH2B3	2.4	0.51	12
ENSG00000111254	AKAP3	3.2	6.6	48
ENSG00000111261	MANSC1	10	4.6	4
ENSG00000111275	ALDH2	2.9	1.6	35
ENSG00000111276	CDKN1B	2.8	2	47
ENSG00000111300	NAA25	43	9.2	26
ENSG00000111319	SCNN1A	2.4	1.5	40
ENSG00000111321	LTBR	8.7	3.1	9
ENSG00000111325	OGFOD2	10	1.8	48
ENSG00000111331	OAS3	10	2.9	4
ENSG00000111358	GTF2H3	12	4.4	26
ENSG00000111361	EIF2B1	5.7	3.8	32
ENSG00000111452	GPR133	2	2.2	23
ENSG00000111481	COPZ1	4.6	3.4	48
ENSG00000111554	MDM1	3.8	1.2	31
ENSG00000111596	CNOT2	1.8	1.7	45
ENSG00000111602	TIMELESS	2.8	2.3	22
ENSG00000111605	CPSF6	7.2	1.6	3
ENSG00000111615	KRR1	3.7	1.5	17
ENSG00000111639	MRPL51	9.2	2.5	39
ENSG00000111640	GAPDH	1.7	1.4	40
ENSG00000111647	UHRF1BP1L	9.9	3	31
ENSG00000111652	COPS7A	5.7	2.5	30
ENSG00000111669	TPI1	15	2.3	1
ENSG00000111671	SPSB2	16	6	25
ENSG00000111676	ATN1	0	0	50
ENSG00000111696	NT5DC3	0	2	44
ENSG00000111707	SUDS3	22	8.6	1
ENSG00000111711	GOLT1B	7.4	4.5	3
ENSG00000111716	LDHB	7.3	3.2	11
ENSG00000111725	PRKAB1	11	4.9	6
ENSG00000111726	CMAS	3.6	2	4
ENSG00000111727	HCFC2	19	8	28
ENSG00000111737	RAB35	64	16	25
ENSG00000111775	COX6A1	21	6.6	4
ENSG00000111785	RIC8B	2.6	3.2	4
ENSG00000111786	SRSF9	6.2	2.2	20
ENSG00000111790	FGFR1OP2	33	7.6	8
ENSG00000111802	TDP2	3.6	2.7	18
ENSG00000111832	RWDD1	10	3.7	4
ENSG00000111843	TMEM14C	7.3	2.9	3
ENSG00000111845	PAK1IP1	5.4	3.1	48
ENSG00000111850	SMIM8	8.2	2.7	10
ENSG00000111860	CEP85L	1.5	2.5	45
ENSG00000111875	ASF1A	7.1	4.4	25
ENSG00000111880	RNGTT	16	5.7	6
ENSG00000111906	HDDC2	7.2	2.8	32
ENSG00000111911	HINT3	2.1	1.6	39
ENSG00000111913	FAM65B	0	NA	39
ENSG00000111961	SASH1	0.82	3.4	49
ENSG00000112031	MTRF1L	7.2	1.9	28
ENSG00000112033	PPARD	10	2.8	28
ENSG00000112039	FANCE	31	17	27
ENSG00000112079	STK38	18	3.5	1
ENSG00000112081	SRSF3	5	2.2	48
ENSG00000112110	MRPL18	4.9	3.9	41
ENSG00000112130	RNF8	0.36	0.16	45
ENSG00000112146	FBXO9	4.4	3	41
ENSG00000112159	MDN1	9.2	2.2	3
ENSG00000112167	SAYSD1	9.2	6.8	3
ENSG00000112200	ZNF451	9.4	4.3	6
ENSG00000112210	RAB23	5	6.1	39
ENSG00000112237	CCNC	6.5	1.4	18
ENSG00000112242	E2F3	8.5	1.7	9
ENSG00000112249	ASCC3	3.8	1.2	40
ENSG00000112282	MED23	21	10	6
ENSG00000112305	SMAP1	13	2.7	6
ENSG00000112312	GMNN	3.1	1.9	45
ENSG00000112339	HBS1L	15	7	25
ENSG00000112343	TRIM38	16	4.8	6
ENSG00000112357	PEX7	1.2	0.68	16
ENSG00000112367	FIG4	28	18	25
ENSG00000112425	EPM2A	13	4	41
ENSG00000112473	SLC39A7	4.6	2.6	41
ENSG00000112514	CUTA	8.3	3.9	13
ENSG00000112651	MRPL2	4.9	2.2	18
ENSG00000112659	CUL9	10	2.5	36
ENSG00000112667	DNPH1	4.8	1.4	15
ENSG00000112679	DUSP22	5.2	2.4	14
ENSG00000112685	EXOC2	3.7	1.4	30
ENSG00000112695	COX7A2	14	3.6	6
ENSG00000112697	TMEM30A	7.9	5.4	19
ENSG00000112701	SENP6	4.3	1.3	30
ENSG00000112739	PRPF4B	9.1	1.8	11
ENSG00000112742	TTK	2.2	2.2	32
ENSG00000112759	SLC29A1	8.6	2.5	33
ENSG00000112763	BTN2A1	5.4	2.3	35
ENSG00000112852	PCDHB2	6	4.1	21
ENSG00000112855	HARS2	15	5.3	6
ENSG00000112874	NUDT12	8.5	5.3	10
ENSG00000112972	HMGCS1	1.9	2	44
ENSG00000112981	NME5	0	0	22
ENSG00000112983	BRD8	8.2	6.8	2
ENSG00000112984	KIF20A	6.1	5.4	19
ENSG00000112992	NNT	7.9	10	2
ENSG00000112996	MRPS30	12	5.4	6
ENSG00000113013	HSPA9	4.3	2.7	43
ENSG00000113048	MRPS27	27	13	2
ENSG00000113070	HBEGF	4	1.1	11
ENSG00000113108	APBB3	13	4.8	27
ENSG00000113119	TMCO6	8.6	3.6	26
ENSG00000113161	HMGCR	4.9	3.5	44
ENSG00000113163	COL4A3BP	5.1	2.8	4
ENSG00000113194	FAF2	8.9	3.1	16
ENSG00000113240	CLK4	8.3	3.4	11
ENSG00000113263	ITK	9.2	4	49
ENSG00000113269	RNF130	5.3	1.6	45
ENSG00000113272	THG1L	7.8	7.5	44
ENSG00000113282	CLINT1	6.7	1	32
ENSG00000113296	THBS4	5.6	6.4	9
ENSG00000113312	TTC1	5.7	3	6
ENSG00000113318	MSH3	9.8	3.2	41
ENSG00000113328	CCNG1	18	8.6	2
ENSG00000113356	POLR3G	14	5.4	25
ENSG00000113384	GOLPH3	10	1.7	26
ENSG00000113387	SUB1	17	2.6	26
ENSG00000113391	FAM172A	6.6	3.9	10
ENSG00000113407	TARS	2.8	2.1	41
ENSG00000113456	RAD1	6.4	3.7	48
ENSG00000113460	BRIX1	9.9	3.2	25
ENSG00000113522	RAD50	4.4	1.2	4
ENSG00000113525	IL5	14	3.9	25
ENSG00000113552	GNPDA1	2.6	0.47	17
ENSG00000113558	SKP1	2	1	44
ENSG00000113569	NUP155	5.9	1.5	11
ENSG00000113575	PPP2CA	5	0.79	30
ENSG00000113593	PPWD1	12	6.4	6
ENSG00000113594	LIFR	4.7	1.2	37
ENSG00000113595	TRIM23	6.7	4.3	25
ENSG00000113615	SEC24A	25	2.2	26
ENSG00000113621	TXNDC15	3.3	2.4	40
ENSG00000113638	TTC33	5.8	2.4	23
ENSG00000113643	RARS	7.9	3.4	1
ENSG00000113645	WWC1	0	0	48
ENSG00000113649	TCERG1	6	2.1	3
ENSG00000113716	HMGXB3	18	3.7	3
ENSG00000113732	ATP6V0E1	9.6	4.7	11
ENSG00000113758	DBN1	9.1	5	33
ENSG00000113790	EHHADH	31	10	25
ENSG00000113810	SMC4	1.5	0.82	47
ENSG00000113811	SELK	7.4	3.2	4
ENSG00000113812	ACTR8	1.1	1.5	44
ENSG00000113838	TBCCD1	53	25	2
ENSG00000113845	TIMMDC1	10	5.8	6
ENSG00000113851	CRBN	7.8	3.7	4
ENSG00000113946	CLDN16	5.6	4	44
ENSG00000113966	ARL6	8.2	7.8	48
ENSG00000113971	NPHP3	4.6	4.7	44
ENSG00000114019	AMOTL2	7	2.3	32
ENSG00000114021	NIT2	4.6	1.7	32
ENSG00000114030	KPNA1	0.69	0.49	38
ENSG00000114054	PCCB	4.2	1	41
ENSG00000114062	UBE3A	18	6.5	26
ENSG00000114125	RNF7	15	3.4	11
ENSG00000114126	TFDP2	1.3	0	24
ENSG00000114127	XRN1	6.3	2.5	46
ENSG00000114166	KAT2B	1.1	0	9
ENSG00000114209	PDCD10	2	1.5	49
ENSG00000114268	PFKFB4	22	2.5	33
ENSG00000114302	PRKAR2A	6.7	1.6	26
ENSG00000114315	HES1	5.4	1.8	4
ENSG00000114316	USP4	11	3.2	6
ENSG00000114354	TFG	1.3	1.6	38
ENSG00000114391	RPL24	19	7.3	11
ENSG00000114395	CYB561D2	5.3	4.7	36
ENSG00000114405	C3orf14	11	7.2	25
ENSG00000114416	FXR1	1.2	0.5	22
ENSG00000114439	BBX	6.7	2.7	34
ENSG00000114446	IFT57	20	11	8
ENSG00000114450	GNB4	3.8	1.2	31
ENSG00000114473	IQCG	15	6.8	6
ENSG00000114480	GBE1	1.9	1.6	38
ENSG00000114491	UMPS	9.7	4.3	6
ENSG00000114503	NCBP2	38	3.5	26
ENSG00000114520	SNX4	0.77	1.1	44
ENSG00000114529	C3orf52	14	2.9	26
ENSG00000114626	ABTB1	9.9	2.8	5
ENSG00000114648	KLHL18	12	9.4	46
ENSG00000114686	MRPL3	6.5	2.9	6
ENSG00000114698	PLSCR4	2	2.1	16
ENSG00000114737	CISH	2	0.89	39
ENSG00000114738	MAPKAPK3	11	4.5	25
ENSG00000114742	WDR48	22	4.8	1
ENSG00000114744	COMMD2	21	16	6
ENSG00000114745	GORASP1	52	27	6
ENSG00000114770	ABCC5	8.4	2.5	3
ENSG00000114779	ABHD14B	6.3	4.1	7
ENSG00000114784	EIF1B	9.8	5	6
ENSG00000114786	ABHD14A-ACY1	1.3	0.27	39
ENSG00000114857	NKTR	2.2	0.91	22
ENSG00000114861	FOXP1	1.1	2	35
ENSG00000114867	EIF4G1	7.2	1.3	1
ENSG00000114904	NEK4	3.3	3.2	16
ENSG00000114933	INO80D	5.6	3.2	48
ENSG00000114942	EEF1B2	1.2	0.97	49
ENSG00000114956	DGUOK	1.7	4	48
ENSG00000114978	MOB1A	14	3.4	25
ENSG00000114982	KANSL3	2.3	1.6	42
ENSG00000114993	RTKN	7.1	3.5	9
ENSG00000115020	PIKFYVE	8.3	1.1	26
ENSG00000115041	KCNIP3	0.48	0	40
ENSG00000115042	FAHD2A	12	3.5	1
ENSG00000115053	NCL	13	3.7	4
ENSG00000115084	SLC35F5	24	5	3
ENSG00000115091	ACTR3	12	2	3
ENSG00000115107	STEAP3	7.4	2.2	32
ENSG00000115109	EPB41L5	25	6.5	26
ENSG00000115128	SF3B6	5.2	2.6	36
ENSG00000115145	STAM2	5.1	6.4	49
ENSG00000115159	GPD2	5.6	2.4	35
ENSG00000115204	MPV17	4.4	2	17
ENSG00000115211	EIF2B4	11	2.6	25
ENSG00000115216	NRBP1	8.9	9.2	21
ENSG00000115233	PSMD14	3.2	1.4	49
ENSG00000115239	GPR75-ASB3	13	8.7	7
ENSG00000115241	PPM1G	1.6	1.3	47
ENSG00000115268	RPS15	3.3	2	50
ENSG00000115271	GCA	9.9	1.7	32
ENSG00000115289	PCGF1	4.3	2.3	14
ENSG00000115306	SPTBN1	7	1.9	32
ENSG00000115317	HTRA2	3.6	1.9	12
ENSG00000115339	GALNT3	5.2	3.8	48
ENSG00000115350	POLE4	17	5	19
ENSG00000115355	CCDC88A	10	2.8	26
ENSG00000115364	MRPL19	6.5	3.1	4
ENSG00000115365	LANCL1	5.8	4.1	19
ENSG00000115368	WDR75	4.2	4.9	48
ENSG00000115392	FANCL	17	7.1	8
ENSG00000115415	STAT1	3.5	1.4	31
ENSG00000115421	PAPOLG	20	8.9	6
ENSG00000115425	PECR	18	6	1
ENSG00000115459	ELMOD3	6.2	7.2	10
ENSG00000115484	CCT4	8.5	2.3	3
ENSG00000115486	GGCX	19	3.2	26
ENSG00000115514	TXNDC9	7.9	4.5	46
ENSG00000115520	COQ10B	4.1	3.1	45
ENSG00000115524	SF3B1	10	2.1	25
ENSG00000115539	PDCL3	8.1	2.6	46
ENSG00000115540	MOB4	2.2	1.6	49
ENSG00000115604	IL18R1	10	0	24
ENSG00000115648	MLPH	1	1.3	49
ENSG00000115657	ABCB6	8.8	3.6	33
ENSG00000115661	STK16	6.8	2.4	3
ENSG00000115685	PPP1R7	2	0.52	31
ENSG00000115718	PROC	0.45	0.64	24
ENSG00000115738	ID2	64	17	1
ENSG00000115750	TAF1B	2.6	2.9	44
ENSG00000115761	NOL10	10	2.3	4
ENSG00000115762	PLEKHB2	5.9	3.6	33
ENSG00000115808	STRN	7.9	2.7	28
ENSG00000115816	CEBPZ	3	2.5	48
ENSG00000115825	PRKD3	3.1	2.4	44
ENSG00000115827	DCAF17	21	5.8	8
ENSG00000115839	RAB3GAP1	3.8	1.1	9
ENSG00000115841	RMDN2	29	12	27
ENSG00000115866	DARS	5.3	2.9	9
ENSG00000115875	SRSF7	7.9	2.6	48
ENSG00000115884	SDC1	0.55	0.022	42
ENSG00000115902	SLC1A4	8.2	4	28
ENSG00000115935	WIPF1	NA	NA	24
ENSG00000115946	PNO1	12	2.9	1
ENSG00000115963	RND3	1.2	1.1	38
ENSG00000115966	ATF2	7.3	4.7	6
ENSG00000115970	THADA	14	3	4
ENSG00000115993	TRAK2	51	13	27
ENSG00000115998	C2orf42	13	4.3	3
ENSG00000116001	TIA1	3.1	4.6	4
ENSG00000116005	PCYOX1	20	5.4	41
ENSG00000116017	ARID3A	1.7	0.55	15
ENSG00000116030	SUMO1	5.6	1.6	11
ENSG00000116062	MSH6	24	2	3
ENSG00000116095	PLEKHA3	8.2	3.3	15
ENSG00000116117	PARD3B	0.61	0.28	38
ENSG00000116120	FARSB	5	2.1	10
ENSG00000116127	ALMS1	7.2	4.7	46
ENSG00000116128	BCL9	1.8	6.2	39
ENSG00000116133	DHCR24	3.9	2.5	18
ENSG00000116161	CACYBP	8.8	3.3	7
ENSG00000116171	SCP2	6.3	7.2	2
ENSG00000116205	TCEANC2	17	7.4	1
ENSG00000116212	LRRC42	3.3	1.2	44
ENSG00000116213	WRAP73	12	3.4	27
ENSG00000116221	MRPL37	5.6	2.5	32
ENSG00000116251	RPL22	2	0.71	14
ENSG00000116260	QSOX1	25	7.6	26
ENSG00000116266	STXBP3	0.78	1	45
ENSG00000116285	ERRFI1	12	1.5	26
ENSG00000116288	PARK7	14	3.3	4
ENSG00000116406	EDEM3	2.5	2.9	47
ENSG00000116455	WDR77	8.7	2.7	1
ENSG00000116459	ATP5F1	8.9	3.4	11
ENSG00000116478	HDAC1	9.2	2.2	32
ENSG00000116489	CAPZA1	8.7	3.2	7
ENSG00000116514	RNF19B	5.5	1.1	12
ENSG00000116521	SCAMP3	5.1	4.4	40
ENSG00000116539	ASH1L	2.3	1.3	42
ENSG00000116560	SFPQ	2.3	1.1	50
ENSG00000116667	C1orf21	13	7.7	28
ENSG00000116668	SWT1	11	4	41
ENSG00000116678	LEPR	1.9	1.2	36
ENSG00000116679	IVNS1ABP	15	2.9	1
ENSG00000116685	KIAA2013	28	3.1	3
ENSG00000116698	SMG7	2.3	0.73	49
ENSG00000116704	SLC35D1	3.4	2.4	38
ENSG00000116717	GADD45A	4.7	2	26
ENSG00000116729	WLS	7.2	2.3	5
ENSG00000116731	PRDM2	7.1	0.73	32
ENSG00000116741	RGS2	12	4.8	1
ENSG00000116747	TROVE2	3.4	2.9	37
ENSG00000116752	BCAS2	9.8	4.6	7
ENSG00000116754	SRSF11	5.6	2.4	48
ENSG00000116774	OLFML3	9.2	3.6	36
ENSG00000116783	TNNI3K	24	38	27
ENSG00000116793	PHTF1	14	5.1	34
ENSG00000116809	ZBTB17	2.5	1.8	45
ENSG00000116815	CD58	3.9	0.9	32
ENSG00000116830	TTF2	6.7	5.1	6
ENSG00000116874	WARS2	5.7	4.5	9
ENSG00000116898	MRPS15	3.1	3.3	47
ENSG00000116903	EXOC8	7.6	3.8	25
ENSG00000116906	GNPAT	8.4	4.9	6
ENSG00000116918	TSNAX	7.7	2.7	4
ENSG00000116922	C1orf109	16	8	8
ENSG00000116957	TBCE	9.1	2.9	26
ENSG00000116977	LGALS8	26	10	6
ENSG00000116984	MTR	17	6.4	6
ENSG00000117000	RLF	1.6	0.92	49
ENSG00000117010	ZNF684	8.9	7.8	20
ENSG00000117036	ETV3	4.2	0.82	31
ENSG00000117054	ACADM	10	4.5	1
ENSG00000117118	SDHB	12	5	25
ENSG00000117133	RPF1	15	4	25
ENSG00000117143	UAP1	47	8.2	26
ENSG00000117151	CTBS	4.7	3.4	16
ENSG00000117153	KLHL12	11	3.3	4
ENSG00000117174	ZNHIT6	9.7	4.1	11
ENSG00000117222	RBBP5	14	4.3	26
ENSG00000117226	GBP3	2	0.27	5
ENSG00000117262	GPR89A	7.8	6.1	48
ENSG00000117280	RAB29	9.8	5.2	11
ENSG00000117298	ECE1	6.7	2.8	33
ENSG00000117305	HMGCL	8.2	3.5	25
ENSG00000117360	PRPF3	24	6.5	27
ENSG00000117362	APH1A	NA	NA	20
ENSG00000117399	CDC20	2.3	1.2	18
ENSG00000117408	IPO13	5	2.9	13
ENSG00000117410	ATP6V0B	4.5	2.2	39
ENSG00000117448	AKR1A1	6.2	2.9	11
ENSG00000117450	PRDX1	26	13	21
ENSG00000117475	BLZF1	9	4.6	6
ENSG00000117479	SLC19A2	6.9	2.8	26
ENSG00000117480	FAAH	0	0.067	23
ENSG00000117505	DR1	8.9	1.9	3
ENSG00000117523	PRRC2C	1.5	1	38
ENSG00000117528	ABCD3	6.9	4.7	41
ENSG00000117533	VAMP4	12	3	25
ENSG00000117543	DPH5	4.8	1.4	9
ENSG00000117569	PTBP2	12	4.5	3
ENSG00000117593	DARS2	5.6	2.5	46
ENSG00000117597	DIEXF	7.5	4.5	13
ENSG00000117600	LPPR4	NA	NA	20
ENSG00000117616	RSRP1	28	3.3	37
ENSG00000117625	RCOR3	0.33	0.92	43
ENSG00000117650	NEK2	18	7.4	6
ENSG00000117682	DHDDS	28	8.9	6
ENSG00000117697	NSL1	7.8	3.8	10
ENSG00000117724	CENPF	6.7	3.7	4
ENSG00000117748	RPA2	7.4	4.4	13
ENSG00000117751	PPP1R8	8.6	2.3	1
ENSG00000117758	STX12	34	13	27
ENSG00000117791	MARC2	22	6.1	8
ENSG00000117859	OSBPL9	24	6.5	1
ENSG00000117877	CD3EAP	8.3	2.4	7
ENSG00000117899	MESDC2	12	4.4	1
ENSG00000117984	CTSD	3.8	2.3	14
ENSG00000118096	IFT46	4.4	0.86	29
ENSG00000118181	RPS25	3.9	1.5	14
ENSG00000118193	KIF14	6.9	3.9	18
ENSG00000118197	DDX59	26	14	25
ENSG00000118200	CAMSAP2	5.4	2.7	5
ENSG00000118217	ATF6	6.9	2.6	6
ENSG00000118260	CREB1	1.8	0.58	48
ENSG00000118363	SPCS2	5.4	3.7	13
ENSG00000118369	USP35	7.6	1.9	15
ENSG00000118412	CASP8AP2	16	11	1
ENSG00000118418	HMGN3	4.7	2.9	40
ENSG00000118420	UBE3D	20	17	27
ENSG00000118454	ANKRD13C	20	6	6
ENSG00000118496	FBXO30	1.1	0.99	18
ENSG00000118503	TNFAIP3	0.94	0.32	17
ENSG00000118515	SGK1	5.6	2	16
ENSG00000118518	RNF146	3.2	1.3	30
ENSG00000118579	MED28	7.4	4.5	7
ENSG00000118600	TMEM5	6.1	2	4
ENSG00000118620	ZNF430	9.8	6.1	6
ENSG00000118640	VAMP8	15	5.3	3
ENSG00000118655	DCLRE1B	8.7	4.2	6
ENSG00000118680	MYL12B	0.18	0.14	50
ENSG00000118690	ARMC2	9.9	5.8	6
ENSG00000118804	FAM47E-STBD1	8.2	2.8	25
ENSG00000118816	CCNI	4.6	1.4	32
ENSG00000118873	RAB3GAP2	10	4.5	19
ENSG00000118894	EEF2KMT	5.8	1.4	30
ENSG00000118939	UCHL3	77	13	1
ENSG00000118960	HS1BP3	3	2	18
ENSG00000118961	C2orf43	10	4.8	6
ENSG00000118965	WDR35	13	3.2	3
ENSG00000118985	ELL2	1.5	1.2	38
ENSG00000119004	CYP20A1	6	2.3	4
ENSG00000119013	NDUFB3	6.7	3.5	4
ENSG00000119041	GTF3C3	13	7.2	6
ENSG00000119231	SENP5	30	5.4	26
ENSG00000119242	CCDC92	3.4	1.7	14
ENSG00000119318	RAD23B	15	3.2	26
ENSG00000119321	FKBP15	10	3.5	19
ENSG00000119328	FAM206A	0.75	2.1	39
ENSG00000119392	GLE1	10	4.6	13
ENSG00000119396	RAB14	14	3.2	1
ENSG00000119397	CNTRL	8.6	6.7	6
ENSG00000119402	FBXW2	3.9	2.7	47
ENSG00000119414	PPP6C	5.9	2.3	11
ENSG00000119421	NDUFA8	5.5	5.1	2
ENSG00000119431	HDHD3	13	5.2	25
ENSG00000119446	RBM18	15	4.5	3
ENSG00000119471	HSDL2	5.4	2.2	9
ENSG00000119509	INVS	3.8	2.1	46
ENSG00000119523	ALG2	9.1	1.9	4
ENSG00000119537	KDSR	1.9	0.53	44
ENSG00000119541	VPS4B	15	6.3	25
ENSG00000119559	C19orf25	8.9	2.3	25
ENSG00000119616	FCF1	7.8	2.6	25
ENSG00000119630	PGF	0	5.4	26
ENSG00000119636	CCDC176	5.2	1.7	34
ENSG00000119640	ACYP1	13	4.5	46
ENSG00000119650	IFT43	4.5	2.5	26
ENSG00000119655	NPC2	22	6.9	3
ENSG00000119673	ACOT2	4.2	5	12
ENSG00000119681	LTBP2	24	0	3
ENSG00000119682	AREL1	14	2.6	1
ENSG00000119684	MLH3	11	3.8	25
ENSG00000119688	ABCD4	5.1	2.6	10
ENSG00000119689	DLST	2.5	2.3	44
ENSG00000119705	SLIRP	7.9	2.9	4
ENSG00000119707	RBM25	15	2.4	25
ENSG00000119711	ALDH6A1	9	6.3	13
ENSG00000119718	EIF2B2	11	5.4	25
ENSG00000119720	NRDE2	30	11	33
ENSG00000119723	COQ6	17	9.1	25
ENSG00000119725	ZNF410	7.6	1.9	29
ENSG00000119812	FAM98A	15	4.7	1
ENSG00000119820	YIPF4	3.4	3	48
ENSG00000119844	AFTPH	7	2	11
ENSG00000119878	CRIPT	12	6.1	46
ENSG00000119899	SLC17A5	23	8.7	2
ENSG00000119900	OGFRL1	3.1	1.4	15
ENSG00000119906	FAM178A	8.3	4.7	2
ENSG00000119912	IDE	9.3	1.5	31
ENSG00000119927	GPAM	12	5.1	25
ENSG00000119929	CUTC	8.4	2.2	3
ENSG00000119943	PYROXD2	12	19	7
ENSG00000119953	SMNDC1	8.1	1.3	25
ENSG00000119965	C10orf88	8.6	3.3	49
ENSG00000119969	HELLS	7.2	2.8	1
ENSG00000119977	TCTN3	15	6.3	6
ENSG00000119979	FAM45A	18	13	27
ENSG00000120008	WDR11	19	4.9	25
ENSG00000120053	GOT1	11	5.2	2
ENSG00000120063	GNA13	1.1	0.69	45
ENSG00000120071	KANSL1	5.2	1.3	39
ENSG00000120137	PANK3	8.3	3	1
ENSG00000120158	RCL1	4.7	1.1	25
ENSG00000120159	CAAP1	13	6.3	1
ENSG00000120217	CD274	11	4.4	28
ENSG00000120253	NUP43	73	14	1
ENSG00000120306	CYSTM1	19	2	3
ENSG00000120318	ARAP3	8.8	2	19
ENSG00000120333	MRPS14	4.8	5.6	41
ENSG00000120334	CENPL	7.6	3.9	34
ENSG00000120370	GORAB	2.6	3.4	45
ENSG00000120437	ACAT2	11	5.2	25
ENSG00000120438	TCP1	15	3.1	3
ENSG00000120458	MSANTD2	6.6	2.1	5
ENSG00000120509	PDZD11	11	7	2
ENSG00000120519	SLC10A7	2.6	2	11
ENSG00000120526	NUDCD1	5.8	2.9	25
ENSG00000120533	ENY2	25	6.8	1
ENSG00000120539	MASTL	16	5.4	26
ENSG00000120555	SEPT7P9	2.1	4.5	44
ENSG00000120658	ENOX1	7.8	7.1	20
ENSG00000120662	MTRF1	11	5.9	46
ENSG00000120675	DNAJC15	19	7.6	26
ENSG00000120685	PROSER1	2.8	1.9	48
ENSG00000120690	ELF1	3.2	2.9	38
ENSG00000120694	HSPH1	20	5.3	25
ENSG00000120699	EXOSC8	7.6	3.7	6
[truncated: 5,651 more rows]
