# Supplementary material for: HSV-1 Infection Induces a Downstream Shift of Promoter-Proximal Pausing for Host Genes
Source: J Virol. 2023 Apr 24;97(5):e00381-23. doi: 10.1128/jvi.00381-23 (PMC10231138; doi:10.1128/jvi.00381-23)
Supplement: Supplemental file 2 — Data Set S2. Download jvi.00381-23-s0002.xlsx, XLSX file, 0.3 MB [file jvi.00381-23-s0002.xlsx]

## Sheet: over-representation
Data Set S2: Results of over- and under-representation analysis using g:Profiler for all 50 clusters

## Sheet: under-representation
Results of under-representation analysis: adj. p-values <= 0.001 are shown with colored background; -1 for intersection size indicates no overlap
